# Supplementary material for: Performance of Endophyte Infected Tall Fescue in Europe and North America
Source: PLoS One. 2016 Jun 10;11(6):e0157382. doi: 10.1371/journal.pone.0157382 (PMC4902185; doi:10.1371/journal.pone.0157382)
Supplement: S1 Data — (XLS) [file pone.0157382.s001.xls]

## Sheet: Sheet1
block	plot	plant in plot	Treatment	origin	endophyte-status	experiment	year	number of flowerheads	biomass (g)
1	1	1	C	A	E-	Finland	2005	0	159.4
1	1	2	C	G	E+	Finland	2005	0	80.8
1	1	3	C	S	E-	Finland	2005	10	162.6
1	1	4	C	K	ME-	Finland	2005	4	166.5
1	1	5	C	G	E-	Finland	2005	2	116.1
1	1	6	C	S	E+	Finland	2005	5	153.3
1	1	7	C	K	E+	Finland	2005	8	153.7
1	1	8	C	K	E-	Finland	2005	12	151.4
1	1	9	C	A	ME-	Finland	2005	1	189.6
1	1	10	C	S	ME-	Finland	2005	43	229
1	1	11	C	G	ME-	Finland	2005	0	184.2
1	1	12	C	R	E-	Finland	2005	18	178.8
1	1	13	C	A	E+	Finland	2005	5	154.3
1	2	1	W	G	ME-	Finland	2005	5	216.9
1	2	2	W	K	ME-	Finland	2005	34	226.1
1	2	3	W	R	E-	Finland	2005	2	113.7
1	2	4	W	G	E+	Finland	2005	6	117.3
1	2	5	W	S	ME-	Finland	2005	4	200.3
1	2	6	W	S	E+	Finland	2005	45	247.6
1	2	7	W	A	ME-	Finland	2005	4	126.8
1	2	8	W	A	E-	Finland	2005	3	210.4
1	2	9	W	G	E-	Finland	2005	14	191.2
1	2	10	W	K	E+	Finland	2005	8	174.7
1	2	11	W	K	E-	Finland	2005	42	151.9
1	2	12	W	S	E+	Finland	2005	0	276.8
1	2	13	W	A	E+	Finland	2005	3	252.2
1	3	1	WN	G	ME-	Finland	2005	4	270.3
1	3	2	WN	K	E+	Finland	2005	19	344.8
1	3	3	WN	S	E+	Finland	2005	17	346
1	3	4	WN	A	E-	Finland	2005	28	622.1
1	3	5	WN	A	E+	Finland	2005	24	400.2
1	3	6	WN	R	E-	Finland	2005	6	281.5
1	3	7	WN	S	ME-	Finland	2005	0	268
1	3	8	WN	G	E-	Finland	2005	4	277.4
1	3	9	WN	K	E-	Finland	2005	48	289.9
1	3	10	WN	G	E-	Finland	2005	47	512.8
1	3	11	WN	A	ME-	Finland	2005	11	544.7
1	3	12	WN	K	ME-	Finland	2005	65	416
1	3	13	WN	S	E-	Finland	2005	1	165.4
1	4	1	N	S	ME-	Finland	2005	4	126.6
1	4	2	N	S	E-	Finland	2005	5	98.8
1	4	3	N	A	E-	Finland	2005	1	208.9
1	4	4	N	K	E+	Finland	2005	9	283.7
1	4	5	N	G	ME-	Finland	2005	9	165.2
1	4	6	N	A	E+	Finland	2005	11	174.7
1	4	7	N	K	ME-	Finland	2005	34	286.7
1	4	8	N	S	E+	Finland	2005	22	179
1	4	9	N	G	E+	Finland	2005	4	102.6
1	4	10	N	R	E-	Finland	2005	6	137.4
1	4	11	N	G	E-	Finland	2005	3	189.6
1	4	12	N	K	E-	Finland	2005	14	157.7
1	4	13	N	A	ME-	Finland	2005	4	148.2
2	5	1	W	K	E-	Finland	2005	10	267.7
2	5	2	W	G	E-	Finland	2005	4	191.5
2	5	3	W	S	E-	Finland	2005	9	158.4
2	5	4	W	G	E+	Finland	2005	5	297.3
2	5	5	W	A	E+	Finland	2005	3	228.7
2	5	6	W	K	E+	Finland	2005	45	209.9
2	5	7	W	A	ME-	Finland	2005	13	292.6
2	5	8	W	S	E+	Finland	2005	2	159
2	5	9	W	A	E-	Finland	2005	3	260.2
2	5	10	W	S	ME-	Finland	2005	12	228.5
2	5	11	W	K	ME-	Finland	2005	37	254.2
2	5	12	W	R	E-	Finland	2005	15	358.1
2	5	13	W	G	ME-	Finland	2005	8	197.1
2	6	1	WN	A	ME-	Finland	2005	34	507.1
2	6	2	WN	G	E+	Finland	2005	17	212
2	6	3	WN	A	E-	Finland	2005	25	487
2	6	4	WN	K	E+	Finland	2005	40	539.2
2	6	5	WN	K	E-	Finland	2005	44	469.3
2	6	7	WN	G	ME-	Finland	2005	22	392.5
2	6	8	WN	G	E-	Finland	2005	30	685.8
2	6	9	WN	S	E+	Finland	2005	50	479.5
2	6	10	WN	K	ME-	Finland	2005	164	506.5
2	6	11	WN	R	E-	Finland	2005	37	390.1
2	6	12	WN	S	E-	Finland	2005	15	536.6
2	6	13	WN	A	E+	Finland	2005	78	632.8
2	7	1	N	A	E+	Finland	2005	4	175.4
2	7	2	N	A	ME-	Finland	2005	16	150.9
2	7	3	N	G	E+	Finland	2005	5	243.5
2	7	4	N	R	E-	Finland	2005	0	135.8
2	7	5	N	G	E-	Finland	2005	3	253.9
2	7	6	N	K	ME-	Finland	2005	11	211.7
2	7	7	N	K	E+	Finland	2005	17	269.8
2	7	8	N	A	E-	Finland	2005	2	115.1
2	7	9	N	K	E-	Finland	2005	8	188.9
2	7	10	N	S	ME-	Finland	2005	12	100
2	7	11	N	G	ME-	Finland	2005	6	158.9
2	7	12	N	S	E-	Finland	2005	10	240
2	7	13	N	S	E+	Finland	2005	2	91.7
2	8	1	C	K	E+	Finland	2005	16	249.6
2	8	2	C	A	ME-	Finland	2005	16	194.4
2	8	3	C	G	E-	Finland	2005	42	319.9
2	8	4	C	A	E+	Finland	2005	5	351.6
2	8	5	C	S	E-	Finland	2005	2	267.6
2	8	6	C	K	E-	Finland	2005	5	240.2
2	8	7	C	K	ME-	Finland	2005	3	256.5
2	8	8	C	G	ME-	Finland	2005	22	236.1
2	8	9	C	A	E-	Finland	2005	0	217.1
2	8	10	C	G	E+	Finland	2005	15	347.6
2	8	11	C	S	E+	Finland	2005	5	306.2
2	8	12	C	S	ME-	Finland	2005	18	223
2	8	13	C	R	E-	Finland	2005	0	269.9
3	9	1	N	A	E-	Finland	2005	0	429.4
3	9	2	N	K	E+	Finland	2005	8	521.3
3	9	3	N	S	E-	Finland	2005	6	240.3
3	9	4	N	K	E-	Finland	2005	20	265.1
3	9	5	N	S	E+	Finland	2005	28	379.9
3	9	6	N	S	ME-	Finland	2005	27	260.9
3	9	7	N	A	ME-	Finland	2005	30	250.1
3	9	8	N	A	E+	Finland	2005	35	268.6
3	9	9	N	G	ME-	Finland	2005	23	487.7
3	9	10	N	G	E-	Finland	2005	11	470.5
3	9	11	N	R	E-	Finland	2005	22	356.9
3	9	12	N	K	ME-	Finland	2005	51	412.9
3	9	13	N	G	E+	Finland	2005	42	567.7
3	10	1	C	G	ME-	Finland	2005	9	190.6
3	10	2	C	S	E-	Finland	2005	3	216.9
3	10	3	C	K	ME-	Finland	2005	13	141
3	10	4	C	R	E-	Finland	2005	33	156.3
3	10	5	C	A	E-	Finland	2005	4	100.1
3	10	6	C	S	ME-	Finland	2005	14	151.8
3	10	7	C	A	ME-	Finland	2005	13	181
3	10	8	C	G	E-	Finland	2005	1	43.7
3	10	9	C	K	E-	Finland	2005	10	172.1
3	10	10	C	S	E+	Finland	2005	10	208.5
3	10	11	C	G	E+	Finland	2005	1	202.7
3	10	12	C	A	E+	Finland	2005	8	317.8
3	10	13	C	K	E+	Finland	2005	44	199.8
3	11	1	WN	S	ME-	Finland	2005	19	329.4
3	11	2	WN	K	ME-	Finland	2005	72	383.8
3	11	3	WN	A	E-	Finland	2005	41	476.2
3	11	4	WN	S	E-	Finland	2005	7	385.7
3	11	5	WN	G	E+	Finland	2005	4	543.7
3	11	6	WN	G	ME-	Finland	2005	38	575.2
3	11	7	WN	S	E+	Finland	2005	32	279.5
3	11	8	WN	A	ME-	Finland	2005	40	317.2
3	11	9	WN	K	E-	Finland	2005	120	346.5
3	11	10	WN	G	E-	Finland	2005	30	654.6
3	11	11	WN	K	E+	Finland	2005	97	291.1
3	11	12	WN	A	E+	Finland	2005	53	582.9
3	11	13	WN	R	E-	Finland	2005	46	373.4
3	12	1	W	K	ME-	Finland	2005	6	221.4
3	12	2	W	G	ME-	Finland	2005	17	183.8
3	12	3	W	K	E+	Finland	2005	32	226.4
3	12	4	W	S	E+	Finland	2005	2	175.9
3	12	5	W	S	E-	Finland	2005	11	349.6
3	12	6	W	R	E-	Finland	2005	5	171
3	12	7	W	S	E+	Finland	2005	43	338.7
3	12	8	W	G	E-	Finland	2005	9	493.5
3	12	9	W	K	E-	Finland	2005	41	250.8
3	12	10	W	A	ME-	Finland	2005	14	201.1
3	12	11	W	G	E+	Finland	2005	9	153.2
3	12	12	W	A	E-	Finland	2005	0	299.5
3	12	13	W	A	E+	Finland	2005	9	413.5
4	13	1	WN	A	E-	Finland	2005	5	223.3
4	13	2	WN	G	E+	Finland	2005	34	544.5
4	13	3	WN	S	E-	Finland	2005	6	154.9
4	13	4	WN	A	E+	Finland	2005	10	521.9
4	13	5	WN	R	E-	Finland	2005	21	339
4	13	6	WN	K	ME-	Finland	2005	32	.
4	13	7	WN	K	E+	Finland	2005	57	317.2
4	13	8	WN	A	ME-	Finland	2005	6	197.4
4	13	9	WN	S	E+	Finland	2005	45	396.2
4	13	10	WN	S	ME-	Finland	2005	9	161.2
4	13	11	WN	G	ME-	Finland	2005	7	270.4
4	13	12	WN	G	E-	Finland	2005	4	209.6
4	13	13	WN	K	E-	Finland	2005	39	403.6
4	14	1	N	G	E+	Finland	2005	2	330.6
4	14	2	N	R	E-	Finland	2005	3	278.6
4	14	3	N	K	ME-	Finland	2005	5	289.8
4	14	4	N	G	E-	Finland	2005	0	310.3
4	14	5	N	A	E-	Finland	2005	1	399.8
4	14	6	N	S	ME-	Finland	2005	25	.
4	14	7	N	S	E+	Finland	2005	33	.
4	14	8	N	G	ME-	Finland	2005	0	235.5
4	14	9	N	K	E+	Finland	2005	42	408.4
4	14	10	N	A	E+	Finland	2005	35	209.3
4	14	11	N	A	ME-	Finland	2005	47	270.1
4	14	12	N	S	E-	Finland	2005	37	389.4
4	14	13	N	K	E-	Finland	2005	29	309.9
4	15	1	C	K	E+	Finland	2005	24	256.7
4	15	2	C	G	E-	Finland	2005	4	56.7
4	15	3	C	G	ME-	Finland	2005	0	114
4	15	4	C	K	E-	Finland	2005	10	165.9
4	15	5	C	A	ME-	Finland	2005	1	167.4
4	15	6	C	S	E-	Finland	2005	6	254.8
4	15	7	C	G	E+	Finland	2005	7	267
4	15	8	C	A	E+	Finland	2005	16	228
4	15	9	C	S	E+	Finland	2005	11	165.5
4	15	10	C	A	E-	Finland	2005	3	220.5
4	15	11	C	S	ME-	Finland	2005	1	115.7
4	15	12	C	K	ME-	Finland	2005	2	246.6
4	15	13	C	R	E-	Finland	2005	6	242.7
4	16	1	W	K	E+	Finland	2005	54	369.3
4	16	2	W	R	E-	Finland	2005	57	368.7
4	16	3	W	A	E+	Finland	2005	19	275.9
4	16	4	W	G	E+	Finland	2005	3	366.9
4	16	5	W	S	E-	Finland	2005	3	285.6
4	16	6	W	A	ME-	Finland	2005	31	282
4	16	7	W	S	ME-	Finland	2005	42	154.4
4	16	8	W	K	E-	Finland	2005	48	358.3
4	16	9	W	G	ME-	Finland	2005	0	394.6
4	16	10	W	G	E-	Finland	2005	36	259.3
4	16	11	W	S	E+	Finland	2005	7	223.9
4	16	12	W	A	E-	Finland	2005	9	296.7
4	16	13	W	K	ME-	Finland	2005	34	343.4
5	17	1	C	S	ME-	Finland	2005	7	232.9
5	17	2	C	A	E-	Finland	2005	1	288
5	17	3	C	A	E+	Finland	2005	14	486.4
5	17	4	C	K	E+	Finland	2005	69	241.7
5	17	5	C	G	ME-	Finland	2005	11	283.2
5	17	6	C	R	E-	Finland	2005	42	243.1
5	17	7	C	G	E-	Finland	2005	12	311.8
5	17	8	C	K	E-	Finland	2005	59	197.2
5	17	9	C	A	ME-	Finland	2005	8	215.9
5	17	10	C	S	E-	Finland	2005	42	276.2
5	17	11	C	G	E+	Finland	2005	26	238
5	17	12	C	S	E+	Finland	2005	7	392.6
5	17	13	C	K	ME-	Finland	2005	59	354
5	18	1	N	R	E-	Finland	2005	44	432.4
5	18	2	N	K	ME-	Finland	2005	67	217.5
5	18	3	N	G	ME-	Finland	2005	7	.
5	18	4	N	S	E-	Finland	2005	3	49.6
5	18	5	N	K	E-	Finland	2005	18	378.3
5	18	6	N	A	E+	Finland	2005	5	290.8
5	18	7	N	G	E+	Finland	2005	9	328.7
5	18	8	N	G	E-	Finland	2005	13	331.2
5	18	9	N	K	E+	Finland	2005	13	455.1
5	18	10	N	A	ME-	Finland	2005	43	509.7
5	18	11	N	A	E-	Finland	2005	29	418.6
5	18	12	N	S	ME-	Finland	2005	39	322.3
5	18	13	N	S	E+	Finland	2005	38	.
5	19	1	W	K	ME-	Finland	2005	58	330.7
5	19	2	W	G	ME-	Finland	2005	40	266.6
5	19	3	W	A	ME-	Finland	2005	37	403.4
5	19	4	W	S	E-	Finland	2005	5	263.7
5	19	5	W	K	E-	Finland	2005	92	270.1
5	19	6	W	G	E-	Finland	2005	4	283.7
5	19	7	W	S	ME-	Finland	2005	18	192.4
5	19	8	W	R	E-	Finland	2005	6	307.4
5	19	9	W	S	E+	Finland	2005	5	482.8
5	19	10	W	G	E+	Finland	2005	6	241.8
5	19	11	W	K	E+	Finland	2005	35	301.1
5	19	12	W	A	E-	Finland	2005	5	340.7
5	19	13	W	A	E+	Finland	2005	39	.
5	20	1	WN	S	E-	Finland	2005	17	297.7
5	20	2	WN	K	E+	Finland	2005	99	316.1
5	20	3	WN	G	E-	Finland	2005	114	575.4
5	20	4	WN	G	E+	Finland	2005	9	486.3
5	20	5	WN	S	E+	Finland	2005	76	569.8
5	20	6	WN	R	E-	Finland	2005	31	504.6
5	20	7	WN	K	ME-	Finland	2005	18	76.2
5	20	8	WN	A	E+	Finland	2005	81	561.4
5	20	9	WN	G	ME-	Finland	2005	31	589.4
5	20	10	WN	S	ME-	Finland	2005	26	210.6
5	20	11	WN	A	ME-	Finland	2005	25	132.8
5	20	12	WN	A	E-	Finland	2005	9	430.7
5	20	13	WN	K	E-	Finland	2005	26	380.3
6	21	1	N	R	E-	Finland	2005	31	357.1
6	21	2	N	A	E+	Finland	2005	56	494.3
6	21	3	N	G	ME-	Finland	2005	2	78.4
6	21	4	N	K	E-	Finland	2005	76	286.8
6	21	5	N	S	E+	Finland	2005	24	290.9
6	21	6	N	S	ME-	Finland	2005	44	326.9
6	21	7	N	K	E+	Finland	2005	22	345.4
6	21	8	N	S	E-	Finland	2005	3	304.3
6	21	9	N	G	E+	Finland	2005	10	389.1
6	21	10	N	K	ME-	Finland	2005	13	129.8
6	21	11	N	A	ME-	Finland	2005	11	277.8
6	21	12	N	A	E-	Finland	2005	4	469.3
6	21	13	N	G	E-	Finland	2005	1	132
6	22	1	WN	K	ME-	Finland	2005	35	314.7
6	22	2	WN	G	E-	Finland	2005	21	402.4
6	22	3	WN	K	E+	Finland	2005	29	231.8
6	22	4	WN	G	ME-	Finland	2005	24	344.7
6	22	5	WN	A	E+	Finland	2005	40	667.8
6	22	6	WN	R	E-	Finland	2005	18	691.4
6	22	7	WN	G	E+	Finland	2005	39	618.8
6	22	8	WN	S	E-	Finland	2005	11	341.3
6	22	9	WN	S	ME-	Finland	2005	24	627.9
6	22	10	WN	S	E+	Finland	2005	26	184.3
6	22	11	WN	K	E-	Finland	2005	4	317.3
6	22	12	WN	A	E-	Finland	2005	13	604.7
6	22	13	WN	A	ME-	Finland	2005	16	427.5
6	23	1	W	K	ME-	Finland	2005	35	437.6
6	23	2	W	G	E-	Finland	2005	14	382.7
6	23	3	W	K	E+	Finland	2005	72	283.8
6	23	4	W	G	ME-	Finland	2005	4	277.4
6	23	5	W	A	E+	Finland	2005	1	333.4
6	23	6	W	R	E-	Finland	2005	8	218.4
6	23	7	W	A	ME-	Finland	2005	2	272.5
6	23	8	W	G	E+	Finland	2005	8	580.4
6	23	9	W	S	E-	Finland	2005	32	524.2
6	23	10	W	S	ME-	Finland	2005	22	258.8
6	23	11	W	S	E+	Finland	2005	26	267.4
6	23	12	W	K	E-	Finland	2005	34	322.4
6	23	13	W	A	E-	Finland	2005	3	175.9
6	24	1	C	A	E-	Finland	2005	4	183.8
6	24	2	C	G	E+	Finland	2005	1	303.7
6	24	3	C	R	E-	Finland	2005	30	307.8
6	24	4	C	A	ME-	Finland	2005	6	170.8
6	24	5	C	K	ME-	Finland	2005	57	390.5
6	24	6	C	K	E-	Finland	2005	6	214.2
6	24	7	C	A	E+	Finland	2005	4	263.9
6	24	8	C	G	ME-	Finland	2005	3	153.8
6	24	9	C	K	E+	Finland	2005	38	298.8
6	24	10	C	G	E-	Finland	2005	17	278.3
6	24	11	C	S	E+	Finland	2005	34	292.7
6	24	12	C	S	ME-	Finland	2005	0	228.4
6	24	13	C	S	E-	Finland	2005	12	303.2
7	25	1	C	K	E+	Finland	2005	6	271.7
7	25	2	C	G	ME-	Finland	2005	3	269.5
7	25	3	C	G	E+	Finland	2005	24	243.4
7	25	4	C	S	ME-	Finland	2005	3	115.5
7	25	5	C	K	E-	Finland	2005	6	292.7
7	25	6	C	A	ME-	Finland	2005	32	359.4
7	25	7	C	S	E-	Finland	2005	5	181.2
7	25	8	C	A	E+	Finland	2005	5	469.2
7	25	9	C	R	E-	Finland	2005	37	284.8
7	25	10	C	A	E-	Finland	2005	4	233.3
7	25	11	C	S	E+	Finland	2005	51	214
7	25	12	C	K	ME-	Finland	2005	28	83.3
7	25	13	C	G	E-	Finland	2005	19	387.9
7	26	1	WN	A	ME-	Finland	2005	16	699.6
7	26	2	WN	G	E-	Finland	2005	50	838.9
7	26	3	WN	S	E-	Finland	2005	31	519.1
7	26	4	WN	S	ME-	Finland	2005	44	446
7	26	5	WN	A	E-	Finland	2005	8	.
7	26	6	WN	G	E+	Finland	2005	6	199.7
7	26	7	WN	K	E-	Finland	2005	29	237
7	26	8	WN	A	E+	Finland	2005	12	498.2
7	26	9	WN	G	ME-	Finland	2005	4	282.9
7	26	10	WN	K	E+	Finland	2005	40	424.5
7	26	11	WN	K	ME-	Finland	2005	5	434.3
7	26	12	WN	S	E+	Finland	2005	9	.
7	26	13	WN	R	E-	Finland	2005	128	.
7	27	1	W	A	ME-	Finland	2005	8	188
7	27	2	W	G	ME-	Finland	2005	36	316.7
7	27	3	W	K	E+	Finland	2005	41	213.9
7	27	4	W	S	E+	Finland	2005	7	250.9
7	27	5	W	S	ME-	Finland	2005	41	263.7
7	27	6	W	A	E-	Finland	2005	3	293.1
7	27	7	W	K	ME-	Finland	2005	13	200.7
7	27	8	W	G	E-	Finland	2005	31	226.7
7	27	9	W	S	E-	Finland	2005	4	122.4
7	27	10	W	A	E+	Finland	2005	22	319.5
7	27	11	W	G	E+	Finland	2005	3	140.4
7	27	12	W	R	E-	Finland	2005	18	177.2
7	27	13	W	K	E-	Finland	2005	11	209.8
7	28	1	N	K	ME-	Finland	2005	3	408.3
7	28	2	N	K	E-	Finland	2005	11	407.4
7	28	3	N	G	ME-	Finland	2005	15	284.1
7	28	4	N	G	E+	Finland	2005	40	498
7	28	5	N	R	E-	Finland	2005	20	295.7
7	28	6	N	A	E+	Finland	2005	64	301.7
7	28	7	N	G	E-	Finland	2005	2	230.9
7	28	8	N	S	E+	Finland	2005	41	402.5
7	28	9	N	S	ME-	Finland	2005	20	304.5
7	28	10	N	A	E-	Finland	2005	0	386.8
7	28	11	N	A	ME-	Finland	2005	36	395.6
7	28	12	N	S	E-	Finland	2005	18	359.6
7	28	13	N	K	E+	Finland	2005	68	422.7
8	29	1	C	G	ME-	Finland	2005	1	298.7
8	29	2	C	S	E-	Finland	2005	13	290.2
8	29	3	C	A	ME-	Finland	2005	36	234.9
8	29	4	C	K	E-	Finland	2005	33	240.6
8	29	5	C	S	E+	Finland	2005	11	221.7
8	29	6	C	S	ME-	Finland	2005	3	278.8
8	29	7	C	K	E+	Finland	2005	5	202.6
8	29	8	C	A	E-	Finland	2005	2	292.9
8	29	9	C	G	E-	Finland	2005	1	152.3
8	29	10	C	G	E+	Finland	2005	11	297.5
8	29	11	C	R	E-	Finland	2005	21	298
8	29	12	C	A	E+	Finland	2005	24	482.1
8	29	13	C	K	ME-	Finland	2005	51	.
8	30	1	WN	G	E+	Finland	2005	22	733.9
8	30	2	WN	A	E-	Finland	2005	2	637.7
8	30	3	WN	S	ME-	Finland	2005	33	356.3
8	30	4	WN	S	E-	Finland	2005	30	241.9
8	30	5	WN	G	ME-	Finland	2005	0	696.1
8	30	6	WN	K	E+	Finland	2005	46	443.4
8	30	7	WN	S	E+	Finland	2005	41	474.6
8	30	8	WN	K	ME-	Finland	2005	33	156.2
8	30	9	WN	K	E-	Finland	2005	17	434.3
8	30	10	WN	A	ME-	Finland	2005	14	146.4
8	30	11	WN	A	E+	Finland	2005	17	451.1
8	30	12	WN	R	E-	Finland	2005	27	421
8	30	13	WN	G	E+	Finland	2005	45	638.4
8	31	1	N	A	E+	Finland	2005	21	413.5
8	31	2	N	A	ME-	Finland	2005	16	220.8
8	31	3	N	S	E-	Finland	2005	6	246
8	31	4	N	K	E+	Finland	2005	26	384.9
8	31	5	N	K	E-	Finland	2005	43	355.4
8	31	6	N	K	ME-	Finland	2005	38	222.2
8	31	7	N	G	ME-	Finland	2005	17	211.7
8	31	8	N	S	ME-	Finland	2005	15	370.7
8	31	9	N	A	E-	Finland	2005	4	530.5
8	31	10	N	S	E+	Finland	2005	11	105.3
8	31	11	N	G	E-	Finland	2005	21	397.7
8	31	12	N	G	E+	Finland	2005	2	301.7
8	31	13	N	R	E-	Finland	2005	14	183.9
8	32	1	W	K	ME-	Finland	2005	46	276.5
8	32	2	W	S	ME-	Finland	2005	31	299.5
8	32	3	W	K	E+	Finland	2005	97	344.3
8	32	4	W	G	E-	Finland	2005	2	239.2
8	32	5	W	G	E+	Finland	2005	7	413.3
8	32	6	W	K	E-	Finland	2005	10	245.1
8	32	7	W	A	E-	Finland	2005	12	238.2
8	32	8	W	S	E-	Finland	2005	4	184
8	32	9	W	A	ME-	Finland	2005	6	231.9
8	32	10	W	A	E+	Finland	2005	6	286.4
8	32	11	W	R	E-	Finland	2005	5	330.5
8	32	12	W	S	E+	Finland	2005	36	222.5
8	32	13	W	G	ME-	Finland	2005	3	304.3
9	33	1	C	S	E-	Finland	2005	15	155
9	33	2	C	K	ME-	Finland	2005	15	168.3
9	33	3	C	A	E+	Finland	2005	15	174.8
9	33	4	C	A	ME-	Finland	2005	17	136.1
9	33	5	C	S	ME-	Finland	2005	3	129.6
9	33	6	C	K	E+	Finland	2005	37	319.9
9	33	7	C	K	E-	Finland	2005	4	46
9	33	8	C	G	E+	Finland	2005	5	155.3
9	33	9	C	G	E-	Finland	2005	3	130.6
9	33	10	C	A	E-	Finland	2005	5	158
9	33	11	C	G	ME-	Finland	2005	1	150
9	33	12	C	S	E+	Finland	2005	20	273.5
9	33	13	C	R	E-	Finland	2005	6	323.6
9	34	1	W	A	E-	Finland	2005	3	221
9	34	2	W	G	ME-	Finland	2005	9	316.2
9	34	3	W	K	E+	Finland	2005	32	198.4
9	34	4	W	A	E+	Finland	2005	2	352.5
9	34	5	W	G	E+	Finland	2005	5	252.6
9	34	6	W	R	E-	Finland	2005	1	300
9	34	7	W	A	ME-	Finland	2005	4	40
9	34	8	W	G	E-	Finland	2005	37	221.4
9	34	9	W	K	ME-	Finland	2005	10	275.9
9	34	10	W	K	E-	Finland	2005	11	492.5
9	34	11	W	S	E-	Finland	2005	4	183.9
9	34	12	W	S	ME-	Finland	2005	10	297.6
9	34	13	W	S	E+	Finland	2005	28	313.9
9	35	1	WN	R	E-	Finland	2005	42	283.1
9	35	2	WN	K	E-	Finland	2005	21	233.8
9	35	3	WN	A	ME-	Finland	2005	20	376.5
9	35	5	WN	K	E+	Finland	2005	44	332.1
9	35	6	WN	A	E-	Finland	2005	4	453.7
9	35	7	WN	K	ME-	Finland	2005	29	350.5
9	35	8	WN	S	E+	Finland	2005	49	381
9	35	9	WN	S	E-	Finland	2005	24	363.2
9	35	10	WN	G	E+	Finland	2005	25	325
9	35	11	WN	A	E+	Finland	2005	13	906.4
9	35	12	WN	G	E-	Finland	2005	21	906.8
9	35	13	WN	G	ME-	Finland	2005	4	494.1
9	36	1	N	G	ME-	Finland	2005	3	99.7
9	36	2	N	S	E+	Finland	2005	15	161.5
9	36	3	N	R	E-	Finland	2005	18	283.4
9	36	4	N	A	ME-	Finland	2005	5	235.6
9	36	5	N	G	E-	Finland	2005	50	346.2
9	36	6	N	A	E-	Finland	2005	16	380.3
9	36	7	N	A	E+	Finland	2005	38	328.5
9	36	8	N	G	E+	Finland	2005	0	375.6
9	36	9	N	K	E-	Finland	2005	47	360.8
9	36	10	N	S	ME-	Finland	2005	13	128.3
9	36	11	N	K	ME-	Finland	2005	51	382.8
9	36	12	N	S	E-	Finland	2005	18	437.2
9	36	13	N	K	E+	Finland	2005	48	292.9
10	37	1	C	K	ME-	Finland	2005	48	239
10	37	2	C	S	ME-	Finland	2005	4	203.8
10	37	3	C	G	ME-	Finland	2005	2	284.7
10	37	4	C	S	E-	Finland	2005	9	187.2
10	37	5	C	A	E+	Finland	2005	14	285
10	37	6	C	R	E-	Finland	2005	5	237.3
10	37	7	C	K	E-	Finland	2005	11	108.4
10	37	8	C	G	E+	Finland	2005	2	234.6
10	37	9	C	G	E-	Finland	2005	0	210.6
10	37	10	C	A	ME-	Finland	2005	2	341.5
10	37	11	C	S	E+	Finland	2005	11	218.9
10	37	12	C	A	E-	Finland	2005	1	309.3
10	37	13	C	K	E+	Finland	2005	36	252.1
10	38	1	W	K	E-	Finland	2005	20	138.8
10	38	2	W	A	ME-	Finland	2005	12	279.9
10	38	3	W	S	E+	Finland	2005	5	234.3
10	38	4	W	K	E+	Finland	2005	47	300.2
10	38	5	W	G	ME-	Finland	2005	0	209.9
10	38	6	W	A	E-	Finland	2005	4	337
10	38	7	W	S	E-	Finland	2005	29	188.4
10	38	8	W	G	E+	Finland	2005	1	180.9
10	38	9	W	K	ME-	Finland	2005	1	274.8
10	38	10	W	S	ME-	Finland	2005	0	95.5
10	38	11	W	A	E+	Finland	2005	22	320.8
10	38	12	W	R	E-	Finland	2005	1	173.1
10	38	13	W	G	E-	Finland	2005	1	91
10	39	1	WN	G	E-	Finland	2005	21	516
10	39	2	WN	R	E-	Finland	2005	17	105
10	39	3	WN	A	E+	Finland	2005	27	311.5
10	39	4	WN	K	E+	Finland	2005	19	391.3
10	39	5	WN	K	ME-	Finland	2005	29	459.7
10	39	6	WN	S	E-	Finland	2005	45	435.6
10	39	7	WN	S	ME-	Finland	2005	32	.
10	39	8	WN	G	E+	Finland	2005	16	271.2
10	39	9	WN	A	E-	Finland	2005	1	416.4
10	39	10	WN	S	E+	Finland	2005	66	497.3
10	39	11	WN	K	E-	Finland	2005	84	289.7
10	39	12	WN	A	ME-	Finland	2005	0	107.7
10	39	13	WN	G	ME-	Finland	2005	1	.
10	40	1	N	A	E-	Finland	2005	1	276
10	40	2	N	S	E+	Finland	2005	18	329.6
10	40	3	N	R	E-	Finland	2005	0	195.4
10	40	4	N	S	ME-	Finland	2005	16	262.3
10	40	5	N	A	ME-	Finland	2005	10	124.2
10	40	6	N	G	E-	Finland	2005	7	235.7
10	40	7	N	A	E+	Finland	2005	0	289.1
10	40	8	N	G	E+	Finland	2005	31	357.4
10	40	9	N	S	E-	Finland	2005	22	284.2
10	40	10	N	G	ME-	Finland	2005	13	133.6
10	40	11	N	K	E+	Finland	2005	39	302.6
10	40	12	N	K	E-	Finland	2005	39	242.6
10	40	13	N	K	ME-	Finland	2005	14	270.9
1	1	1	C	A	E-	Finland	2006	69	345
1	1	2	C	G	E+	Finland	2006	12	167.45
1	1	3	C	S	E-	Finland	2006	134	353.95
1	1	4	C	K	ME-	Finland	2006	9	85.45
1	1	5	C	G	E-	Finland	2006	42	162.55
1	1	6	C	S	E+	Finland	2006	153	394.9
1	1	7	C	K	E+	Finland	2006	23	27.95
1	1	8	C	K	E-	Finland	2006	49	164.05
1	1	9	C	A	ME-	Finland	2006	73	366
1	1	10	C	S	ME-	Finland	2006	186	348.2
1	1	11	C	G	ME-	Finland	2006	103	355.8
1	1	12	C	R	E-	Finland	2006	50	177.55
1	1	13	C	A	E+	Finland	2006	134	319
1	2	1	W	G	ME-	Finland	2006	107	421.35
1	2	2	W	K	ME-	Finland	2006	63	124.9
1	2	3	W	R	E-	Finland	2006	37	283.2
1	2	4	W	G	E+	Finland	2006	44	271
1	2	5	W	S	ME-	Finland	2006	97	582.3
1	2	6	W	S	E+	Finland	2006	174	417
1	2	7	W	A	ME-	Finland	2006	60	228.9
1	2	8	W	A	E-	Finland	2006	138	379.2
1	2	9	W	G	E-	Finland	2006	35	308.2
1	2	10	W	K	E+	Finland	2006	17	109.55
1	2	11	W	K	E-	Finland	2006	16	31.25
1	2	12	W	S	E+	Finland	2006	129	437.3
1	2	13	W	A	E+	Finland	2006	177	470.8
1	3	1	WN	G	ME-	Finland	2006	14	333.6
1	3	2	WN	K	E+	Finland	2006	3	66.55
1	3	3	WN	S	E+	Finland	2006	128	786.75
1	3	4	WN	A	E-	Finland	2006	20	286.2
1	3	5	WN	A	E+	Finland	2006	79	486.85
1	3	6	WN	R	E-	Finland	2006	16	176.35
1	3	7	WN	S	ME-	Finland	2006	6	147.95
1	3	8	WN	G	E-	Finland	2006	7	.
1	3	9	WN	K	E-	Finland	2006	12	239.8
1	3	10	WN	G	E-	Finland	2006	31	463.35
1	3	11	WN	A	ME-	Finland	2006	27	295.5
1	3	12	WN	K	ME-	Finland	2006	1	242.2
1	4	1	N	S	ME-	Finland	2006	26	195.95
1	4	2	N	S	E-	Finland	2006	80	113.75
1	4	3	N	A	E-	Finland	2006	11	.
1	4	4	N	K	E+	Finland	2006	11	166.5
1	4	5	N	G	ME-	Finland	2006	9	53.05
1	4	6	N	A	E+	Finland	2006	60	229.4
1	4	7	N	K	ME-	Finland	2006	0	65.55
1	4	8	N	S	E+	Finland	2006	44	254
1	4	9	N	G	E+	Finland	2006	9	142.55
1	4	10	N	R	E-	Finland	2006	5	101.95
1	4	11	N	G	E-	Finland	2006	84	304
1	4	12	N	K	E-	Finland	2006	4	138.8
1	4	13	N	A	ME-	Finland	2006	34	249.9
2	5	1	W	K	E-	Finland	2006	3	.
2	5	2	W	G	E-	Finland	2006	107	390.65
2	5	3	W	S	E-	Finland	2006	90	209.05
2	5	4	W	G	E+	Finland	2006	124	321
2	5	5	W	A	E+	Finland	2006	14	133.05
2	5	6	W	K	E+	Finland	2006	0	51.45
2	5	7	W	A	ME-	Finland	2006	105	370
2	5	8	W	S	E+	Finland	2006	123	268.55
2	5	9	W	A	E-	Finland	2006	56	321.9
2	5	10	W	S	ME-	Finland	2006	109	182.25
2	5	11	W	K	ME-	Finland	2006	4	47.15
2	5	12	W	R	E-	Finland	2006	26	304.2
2	5	13	W	G	ME-	Finland	2006	0	12.55
2	6	1	WN	A	ME-	Finland	2006	6	138.75
2	6	2	WN	G	E+	Finland	2006	0	30.15
2	6	3	WN	A	E-	Finland	2006	0	68.15
2	6	4	WN	K	E+	Finland	2006	0	79.75
2	6	5	WN	K	E-	Finland	2006	0	31.45
2	6	7	WN	G	ME-	Finland	2006	0	190.3
2	6	8	WN	G	E-	Finland	2006	49	391.7
2	6	9	WN	S	E+	Finland	2006	16	247.9
2	6	12	WN	S	E-	Finland	2006	1	302.8
2	6	13	WN	A	E+	Finland	2006	43	403.45
2	7	1	N	A	E+	Finland	2006	1	173
2	7	2	N	A	ME-	Finland	2006	16	124.15
2	7	3	N	G	E+	Finland	2006	4	121.05
2	7	4	N	R	E-	Finland	2006	4	45.55
2	7	5	N	G	E-	Finland	2006	8	124.25
2	7	7	N	K	E+	Finland	2006	4	28.35
2	7	8	N	A	E-	Finland	2006	5	150.15
2	7	9	N	K	E-	Finland	2006	1	56.95
2	7	10	N	S	ME-	Finland	2006	5	101.55
2	7	11	N	G	ME-	Finland	2006	0	.
2	7	12	N	S	E-	Finland	2006	6	103.45
2	7	13	N	S	E+	Finland	2006	2	26.65
2	8	1	C	K	E+	Finland	2006	0	13.25
2	8	2	C	A	ME-	Finland	2006	21	105.25
2	8	3	C	G	E-	Finland	2006	4	80.05
2	8	4	C	A	E+	Finland	2006	45	192
2	8	5	C	S	E-	Finland	2006	73	191.7
2	8	6	C	K	E-	Finland	2006	0	44.95
2	8	7	C	K	ME-	Finland	2006	0	27.95
2	8	8	C	G	ME-	Finland	2006	53	233.9
2	8	9	C	A	E-	Finland	2006	8	153.15
2	8	10	C	G	E+	Finland	2006	8	50.2
2	8	11	C	S	E+	Finland	2006	32	109.25
2	8	12	C	S	ME-	Finland	2006	37	106.75
2	8	13	C	R	E-	Finland	2006	0	67.05
3	9	1	N	A	E-	Finland	2006	1	39.05
3	9	2	N	K	E+	Finland	2006	0	65.45
3	9	3	N	S	E-	Finland	2006	40	313.15
3	9	4	N	K	E-	Finland	2006	0	29.15
3	9	5	N	S	E+	Finland	2006	48	344.4
3	9	6	N	S	ME-	Finland	2006	3	207
3	9	7	N	A	ME-	Finland	2006	31	246.2
3	9	8	N	A	E+	Finland	2006	20	190.35
3	9	9	N	G	ME-	Finland	2006	11	288.05
3	9	10	N	G	E-	Finland	2006	20	469.1
3	9	11	N	R	E-	Finland	2006	27	243.4
3	9	12	N	K	ME-	Finland	2006	3	104.9
3	9	13	N	G	E+	Finland	2006	20	421.35
3	10	1	C	G	ME-	Finland	2006	47	154.95
3	10	2	C	S	E-	Finland	2006	151	299.4
3	10	3	C	K	ME-	Finland	2006	45	111.25
3	10	4	C	R	E-	Finland	2006	23	213.85
3	10	5	C	A	E-	Finland	2006	71	284.7
3	10	6	C	S	ME-	Finland	2006	72	177.2
3	10	7	C	A	ME-	Finland	2006	22	74.5
3	10	8	C	G	E-	Finland	2006	9	80.15
3	10	9	C	K	E-	Finland	2006	51	64.55
3	10	10	C	S	E+	Finland	2006	77	257.75
3	10	11	C	G	E+	Finland	2006	108	371.5
3	10	12	C	A	E+	Finland	2006	88	313.45
3	10	13	C	K	E+	Finland	2006	0	41.65
3	11	1	WN	S	ME-	Finland	2006	33	233.7
3	11	2	WN	K	ME-	Finland	2006	6	251.8
3	11	3	WN	A	E-	Finland	2006	79	415.75
3	11	4	WN	S	E-	Finland	2006	27	400.85
3	11	5	WN	G	E+	Finland	2006	27	602.35
3	11	6	WN	G	ME-	Finland	2006	16	157
3	11	7	WN	S	E+	Finland	2006	19	133.55
3	11	8	WN	A	ME-	Finland	2006	26	276.7
3	11	9	WN	K	E-	Finland	2006	16	311.85
3	11	10	WN	G	E-	Finland	2006	17	705.5
3	11	11	WN	K	E+	Finland	2006	11	.
3	11	12	WN	A	E+	Finland	2006	84	441.65
3	11	13	WN	R	E-	Finland	2006	0	2.65
3	12	1	W	K	ME-	Finland	2006	20	82.95
3	12	2	W	G	ME-	Finland	2006	42	162.25
3	12	3	W	K	E+	Finland	2006	50	81.25
3	12	4	W	S	E+	Finland	2006	78	255.95
3	12	5	W	S	E-	Finland	2006	132	376.6
3	12	6	W	R	E-	Finland	2006	4	73.35
3	12	7	W	S	E+	Finland	2006	169	383.1
3	12	8	W	G	E-	Finland	2006	53	316.5
3	12	9	W	K	E-	Finland	2006	16	63.15
3	12	10	W	A	ME-	Finland	2006	122	370.2
3	12	11	W	G	E+	Finland	2006	49	201.2
3	12	12	W	A	E-	Finland	2006	85	282
3	12	13	W	A	E+	Finland	2006	136	485.6
4	13	1	WN	A	E-	Finland	2006	41	89.95
4	13	2	WN	G	E+	Finland	2006	1	92.25
4	13	3	WN	S	E-	Finland	2006	9	225.7
4	13	4	WN	A	E+	Finland	2006	59	364.15
4	13	5	WN	R	E-	Finland	2006	57	285.9
4	13	6	WN	K	ME-	Finland	2006	0	7.65
4	13	7	WN	K	E+	Finland	2006	1	16.65
4	13	8	WN	A	ME-	Finland	2006	26	259.9
4	13	9	WN	S	E+	Finland	2006	79	450.45
4	13	10	WN	S	ME-	Finland	2006	3	67.65
4	13	11	WN	G	ME-	Finland	2006	20	300.15
4	13	12	WN	G	E-	Finland	2006	3	48.75
4	13	13	WN	K	E-	Finland	2006	0	176.6
4	14	1	N	G	E+	Finland	2006	12	227.3
4	14	3	N	K	ME-	Finland	2006	1	32.15
4	14	4	N	G	E-	Finland	2006	2	45.35
4	14	5	N	A	E-	Finland	2006	3	189.6
4	14	6	N	S	ME-	Finland	2006	31	160.95
4	14	7	N	S	E+	Finland	2006	15	125.95
4	14	8	N	G	ME-	Finland	2006	3	77.55
4	14	10	N	A	E+	Finland	2006	22	235.8
4	14	11	N	A	ME-	Finland	2006	18	229.5
4	14	12	N	S	E-	Finland	2006	19	239
4	15	1	C	K	E+	Finland	2006	41	151.25
4	15	2	C	G	E-	Finland	2006	1	.
4	15	3	C	G	ME-	Finland	2006	18	103.25
4	15	4	C	K	E-	Finland	2006	0	40.15
4	15	5	C	A	ME-	Finland	2006	78	211.1
4	15	6	C	S	E-	Finland	2006	30	64.55
4	15	7	C	G	E+	Finland	2006	39	188.95
4	15	8	C	A	E+	Finland	2006	45	151.5
4	15	9	C	S	E+	Finland	2006	90	218.55
4	15	10	C	A	E-	Finland	2006	20	177.75
4	15	11	C	S	ME-	Finland	2006	18	80.95
4	15	12	C	K	ME-	Finland	2006	2	57.95
4	15	13	C	R	E-	Finland	2006	25	158.6
4	16	1	W	K	E+	Finland	2006	2	164.65
4	16	2	W	R	E-	Finland	2006	43	214.9
4	16	3	W	A	E+	Finland	2006	0	10.85
4	16	4	W	G	E+	Finland	2006	8	288.3
4	16	5	W	S	E-	Finland	2006	31	154.1
4	16	6	W	A	ME-	Finland	2006	43	168.05
4	16	7	W	S	ME-	Finland	2006	15	73.85
4	16	8	W	K	E-	Finland	2006	0	35.45
4	16	9	W	G	ME-	Finland	2006	50	231.3
4	16	10	W	G	E-	Finland	2006	1	46.75
4	16	11	W	S	E+	Finland	2006	141	382.7
4	16	12	W	A	E-	Finland	2006	94	202.1
4	16	13	W	K	ME-	Finland	2006	0	3.25
5	17	1	C	S	ME-	Finland	2006	89	285.25
5	17	2	C	A	E-	Finland	2006	121	243.35
5	17	3	C	A	E+	Finland	2006	48	190.5
5	17	5	C	G	ME-	Finland	2006	33	149.8
5	17	6	C	R	E-	Finland	2006	71	151.7
5	17	7	C	G	E-	Finland	2006	43	197.55
5	17	8	C	K	E-	Finland	2006	9	31.25
5	17	9	C	A	ME-	Finland	2006	102	185.8
5	17	10	C	S	E-	Finland	2006	131	250.6
5	17	11	C	G	E+	Finland	2006	7	58.25
5	17	12	C	S	E+	Finland	2006	216	456.5
5	17	13	C	K	ME-	Finland	2006	20	92.65
5	18	1	N	R	E-	Finland	2006	39	252.2
5	18	2	N	K	ME-	Finland	2006	12	47.45
5	18	3	N	G	ME-	Finland	2006	12	98.25
5	18	4	N	S	E-	Finland	2006	20	180.65
5	18	5	N	K	E-	Finland	2006	3	57.45
5	18	6	N	A	E+	Finland	2006	13	320.2
5	18	7	N	G	E+	Finland	2006	9	199.05
5	18	8	N	G	E-	Finland	2006	14	210
5	18	9	N	K	E+	Finland	2006	2	2.05
5	18	10	N	A	ME-	Finland	2006	45	411.55
5	18	11	N	A	E-	Finland	2006	72	221.5
5	18	12	N	S	ME-	Finland	2006	50	195.3
5	18	13	N	S	E+	Finland	2006	69	321.3
5	19	1	W	K	ME-	Finland	2006	13	142.85
5	19	2	W	G	ME-	Finland	2006	10	97.05
5	19	3	W	A	ME-	Finland	2006	12	164.45
5	19	4	W	S	E-	Finland	2006	82	210.75
5	19	5	W	K	E-	Finland	2006	4	40.65
5	19	6	W	G	E-	Finland	2006	71	147.55
5	19	7	W	S	ME-	Finland	2006	107	279.75
5	19	8	W	R	E-	Finland	2006	0	.
5	19	9	W	S	E+	Finland	2006	9	195.5
5	19	10	W	G	E+	Finland	2006	74	138.45
5	19	11	W	K	E+	Finland	2006	20	105.35
5	19	12	W	A	E-	Finland	2006	5	70.75
5	19	13	W	A	E+	Finland	2006	100	297
5	20	1	WN	S	E-	Finland	2006	35	414.35
5	20	2	WN	K	E+	Finland	2006	2	102.55
5	20	3	WN	G	E-	Finland	2006	46	388.25
5	20	4	WN	G	E+	Finland	2006	10	235.4
5	20	5	WN	S	E+	Finland	2006	92	594.3
5	20	6	WN	R	E-	Finland	2006	36	495.55
5	20	7	WN	K	ME-	Finland	2006	3	13.65
5	20	8	WN	A	E+	Finland	2006	71	424.65
5	20	9	WN	G	ME-	Finland	2006	21	238.2
5	20	10	WN	S	ME-	Finland	2006	22	180.4
5	20	11	WN	A	ME-	Finland	2006	34	264.2
5	20	12	WN	A	E-	Finland	2006	88	355.5
6	21	1	N	R	E-	Finland	2006	1	156.65
6	21	2	N	A	E+	Finland	2006	20	533.6
6	21	3	N	G	ME-	Finland	2006	5	15.65
6	21	4	N	K	E-	Finland	2006	22	94.45
6	21	5	N	S	E+	Finland	2006	26	194.4
6	21	6	N	S	ME-	Finland	2006	34	184.7
6	21	7	N	K	E+	Finland	2006	4	148.1
6	21	8	N	S	E-	Finland	2006	21	241.8
6	21	9	N	G	E+	Finland	2006	21	265.5
6	21	10	N	K	ME-	Finland	2006	8	107.35
6	21	11	N	A	ME-	Finland	2006	16	124.05
6	21	12	N	A	E-	Finland	2006	39	351.75
6	21	13	N	G	E-	Finland	2006	2	147.7
6	22	1	WN	K	ME-	Finland	2006	15	170.55
6	22	2	WN	G	E-	Finland	2006	27	286.45
6	22	3	WN	K	E+	Finland	2006	7	66.05
6	22	4	WN	G	ME-	Finland	2006	13	210
6	22	5	WN	A	E+	Finland	2006	31	495.75
6	22	6	WN	R	E-	Finland	2006	1	164.7
6	22	7	WN	G	E+	Finland	2006	16	377.55
6	22	8	WN	S	E-	Finland	2006	37	354.35
6	22	9	WN	S	ME-	Finland	2006	9	322.15
6	22	10	WN	S	E+	Finland	2006	57	427.45
6	22	12	WN	A	E-	Finland	2006	26	285.15
6	22	13	WN	A	ME-	Finland	2006	17	334.05
6	23	1	W	K	ME-	Finland	2006	24	169.65
6	23	2	W	G	E-	Finland	2006	4	83.15
6	23	3	W	K	E+	Finland	2006	13	58.35
6	23	4	W	G	ME-	Finland	2006	39	212.1
6	23	5	W	A	E+	Finland	2006	25	276.25
6	23	6	W	R	E-	Finland	2006	7	122.95
6	23	7	W	A	ME-	Finland	2006	0	27.95
6	23	8	W	G	E+	Finland	2006	19	294.7
6	23	9	W	S	E-	Finland	2006	109	230.7
6	23	10	W	S	ME-	Finland	2006	30	133.55
6	23	11	W	S	E+	Finland	2006	64	367.85
6	23	12	W	K	E-	Finland	2006	19	126.65
6	23	13	W	A	E-	Finland	2006	4	68.75
6	24	1	C	A	E-	Finland	2006	24	125.55
6	24	2	C	G	E+	Finland	2006	18	146.95
6	24	3	C	R	E-	Finland	2006	22	182.05
6	24	4	C	A	ME-	Finland	2006	12	184.5
6	24	5	C	K	ME-	Finland	2006	17	63.55
6	24	6	C	K	E-	Finland	2006	2	49.35
6	24	7	C	A	E+	Finland	2006	14	122.9
6	24	8	C	G	ME-	Finland	2006	13	125.35
6	24	9	C	K	E+	Finland	2006	32	130.55
6	24	10	C	G	E-	Finland	2006	1	17.15
6	24	11	C	S	E+	Finland	2006	70	213.4
6	24	12	C	S	ME-	Finland	2006	55	275.7
6	24	13	C	S	E-	Finland	2006	9	103.65
7	25	1	C	K	E+	Finland	2006	0	102.05
7	25	2	C	G	ME-	Finland	2006	51	231.15
7	25	3	C	G	E+	Finland	2006	35	121.65
7	25	4	C	S	ME-	Finland	2006	51	190.55
7	25	5	C	K	E-	Finland	2006	78	118.55
7	25	6	C	A	ME-	Finland	2006	89	174.55
7	25	7	C	S	E-	Finland	2006	98	238
7	25	8	C	A	E+	Finland	2006	70	350
7	25	9	C	R	E-	Finland	2006	35	233.4
7	25	10	C	A	E-	Finland	2006	118	122.15
7	25	11	C	S	E+	Finland	2006	82	185.6
7	25	12	C	K	ME-	Finland	2006	9	17.75
7	25	13	C	G	E-	Finland	2006	46	413.85
7	26	1	WN	A	ME-	Finland	2006	61	637.4
7	26	2	WN	G	E-	Finland	2006	53	649.3
7	26	3	WN	S	E-	Finland	2006	52	475.05
7	26	4	WN	S	ME-	Finland	2006	43	338.55
7	26	5	WN	A	E-	Finland	2006	26	358.55
7	26	6	WN	G	E+	Finland	2006	3	252.05
7	26	7	WN	K	E-	Finland	2006	10	89.85
7	26	8	WN	A	E+	Finland	2006	17	375.25
7	26	9	WN	G	ME-	Finland	2006	10	327.95
7	26	10	WN	K	E+	Finland	2006	1	29.35
7	26	11	WN	K	ME-	Finland	2006	7	401.85
7	26	12	WN	S	E+	Finland	2006	51	580.85
7	26	13	WN	R	E-	Finland	2006	49	342.3
7	27	1	W	A	ME-	Finland	2006	8	101.25
7	27	2	W	G	ME-	Finland	2006	29	116.55
7	27	3	W	K	E+	Finland	2006	32	74.15
7	27	4	W	S	E+	Finland	2006	129	349.4
7	27	5	W	S	ME-	Finland	2006	117	57.45
7	27	6	W	A	E-	Finland	2006	143	299.9
7	27	7	W	K	ME-	Finland	2006	77	79.25
7	27	8	W	G	E-	Finland	2006	81	276.6
7	27	9	W	S	E-	Finland	2006	66	152.05
7	27	10	W	A	E+	Finland	2006	115	215.4
7	27	11	W	G	E+	Finland	2006	64	156.55
7	27	12	W	R	E-	Finland	2006	98	220.8
7	27	13	W	K	E-	Finland	2006	40	77.65
7	28	2	N	K	E-	Finland	2006	41	194.7
7	28	3	N	G	ME-	Finland	2006	22	123.15
7	28	4	N	G	E+	Finland	2006	18	351.65
7	28	5	N	R	E-	Finland	2006	1	206.2
7	28	6	N	A	E+	Finland	2006	73	419.8
7	28	7	N	G	E-	Finland	2006	0	83.45
7	28	8	N	S	E+	Finland	2006	54	362.9
7	28	9	N	S	ME-	Finland	2006	2	.
7	28	10	N	A	E-	Finland	2006	29	136.35
7	28	11	N	A	ME-	Finland	2006	53	257.25
7	28	12	N	S	E-	Finland	2006	46	427.75
7	28	13	N	K	E+	Finland	2006	47	312.05
8	29	1	C	G	ME-	Finland	2006	17	195.6
8	29	2	C	S	E-	Finland	2006	74	234.55
8	29	3	C	A	ME-	Finland	2006	19	86.05
8	29	4	C	K	E-	Finland	2006	14	112.9
8	29	5	C	S	E+	Finland	2006	31	169.8
8	29	6	C	S	ME-	Finland	2006	46	192.05
8	29	7	C	K	E+	Finland	2006	3	24.15
8	29	8	C	A	E-	Finland	2006	53	297.35
8	29	9	C	G	E-	Finland	2006	42	169.1
8	29	10	C	G	E+	Finland	2006	69	463.2
8	29	11	C	R	E-	Finland	2006	7	165.45
8	29	12	C	A	E+	Finland	2006	69	263.6
8	29	13	C	K	ME-	Finland	2006	4	47.95
8	30	1	WN	G	E+	Finland	2006	19	175.7
8	30	2	WN	A	E-	Finland	2006	34	344.45
8	30	3	WN	S	ME-	Finland	2006	10	410.45
8	30	4	WN	S	E-	Finland	2006	4	49.55
8	30	5	WN	G	ME-	Finland	2006	1	462.7
8	30	6	WN	K	E+	Finland	2006	2	13.65
8	30	7	WN	S	E+	Finland	2006	71	375.95
8	30	9	WN	K	E-	Finland	2006	2	31.4
8	30	10	WN	A	ME-	Finland	2006	0	62.75
8	30	11	WN	A	E+	Finland	2006	14	384.75
8	30	12	WN	R	E-	Finland	2006	0	32.45
8	30	13	WN	G	E+	Finland	2006	2	84.45
8	31	1	N	A	E+	Finland	2006	11	449.45
8	31	2	N	A	ME-	Finland	2006	3	212.5
8	31	3	N	S	E-	Finland	2006	20	128.95
8	31	5	N	K	E-	Finland	2006	9	90.35
8	31	7	N	G	ME-	Finland	2006	5	55.55
8	31	8	N	S	ME-	Finland	2006	8	63.85
8	31	9	N	A	E-	Finland	2006	37	626.2
8	31	10	N	S	E+	Finland	2006	1	9.95
8	31	11	N	G	E-	Finland	2006	22	320.75
8	31	12	N	G	E+	Finland	2006	0	6.65
8	31	13	N	R	E-	Finland	2006	0	16.15
8	32	1	W	K	ME-	Finland	2006	10	87.15
8	32	2	W	S	ME-	Finland	2006	102	177.25
8	32	3	W	K	E+	Finland	2006	2	33.05
8	32	4	W	G	E-	Finland	2006	102	233.15
8	32	5	W	G	E+	Finland	2006	47	162.75
8	32	6	W	K	E-	Finland	2006	3	61.75
8	32	7	W	A	E-	Finland	2006	99	217.55
8	32	8	W	S	E-	Finland	2006	56	265.8
8	32	9	W	A	ME-	Finland	2006	50	126.55
8	32	10	W	A	E+	Finland	2006	64	257.35
8	32	11	W	R	E-	Finland	2006	41	122.85
8	32	12	W	S	E+	Finland	2006	75	233.1
8	32	13	W	G	ME-	Finland	2006	0	99.45
9	33	1	C	S	E-	Finland	2006	61	198.25
9	33	2	C	K	ME-	Finland	2006	37	104.55
9	33	3	C	A	E+	Finland	2006	85	130.45
9	33	4	C	A	ME-	Finland	2006	61	150.55
9	33	5	C	S	ME-	Finland	2006	123	159.25
9	33	6	C	K	E+	Finland	2006	58	93.15
9	33	7	C	K	E-	Finland	2006	19	9.55
9	33	8	C	G	E+	Finland	2006	19	.
9	33	9	C	G	E-	Finland	2006	70	137.15
9	33	10	C	A	E-	Finland	2006	52	223.45
9	33	11	C	G	ME-	Finland	2006	48	234.1
9	33	12	C	S	E+	Finland	2006	115	265.8
9	33	13	C	R	E-	Finland	2006	31	312.05
9	34	1	W	A	E-	Finland	2006	199	389.1
9	34	2	W	G	ME-	Finland	2006	52	99.45
9	34	3	W	K	E+	Finland	2006	18	70.75
9	34	4	W	A	E+	Finland	2006	50	222.1
9	34	5	W	G	E+	Finland	2006	35	116.85
9	34	6	W	R	E-	Finland	2006	0	1.45
9	34	7	W	A	ME-	Finland	2006	7	33.95
9	34	8	W	G	E-	Finland	2006	29	131.85
9	34	9	W	K	ME-	Finland	2006	79	140.15
9	34	10	W	K	E-	Finland	2006	12	66.15
9	34	11	W	S	E-	Finland	2006	48	143.75
9	34	12	W	S	ME-	Finland	2006	99	264.15
9	34	13	W	S	E+	Finland	2006	90	303.65
9	35	1	WN	R	E-	Finland	2006	23	218.8
9	35	2	WN	K	E-	Finland	2006	15	78.45
9	35	3	WN	A	ME-	Finland	2006	49	398.95
9	35	5	WN	K	E+	Finland	2006	21	199.5
9	35	6	WN	A	E-	Finland	2006	36	359.1
9	35	7	WN	K	ME-	Finland	2006	9	60.85
9	35	8	WN	S	E+	Finland	2006	14	76.05
9	35	9	WN	S	E-	Finland	2006	8	175.3
9	35	10	WN	G	E+	Finland	2006	26	428.55
9	35	11	WN	A	E+	Finland	2006	33	651.8
9	35	12	WN	G	E-	Finland	2006	22	540.4
9	35	13	WN	G	ME-	Finland	2006	18	581.8
9	36	1	N	G	ME-	Finland	2006	3	230.2
9	36	2	N	S	E+	Finland	2006	14	151.65
9	36	3	N	R	E-	Finland	2006	41	383.6
9	36	4	N	A	ME-	Finland	2006	25	274.9
9	36	5	N	G	E-	Finland	2006	3	207.85
9	36	6	N	A	E-	Finland	2006	0	160.7
9	36	7	N	A	E+	Finland	2006	8	122.05
9	36	8	N	G	E+	Finland	2006	0	117.15
9	36	10	N	S	ME-	Finland	2006	11	165.9
9	36	11	N	K	ME-	Finland	2006	3	96.35
9	36	12	N	S	E-	Finland	2006	4	43.15
10	37	1	C	K	ME-	Finland	2006	21	68.35
10	37	2	C	S	ME-	Finland	2006	4	166.95
10	37	3	C	G	ME-	Finland	2006	24	177.05
10	37	4	C	S	E-	Finland	2006	4	117.85
10	37	5	C	A	E+	Finland	2006	49	212.3
10	37	6	C	R	E-	Finland	2006	43	149.45
10	37	7	C	K	E-	Finland	2006	7	48.15
10	37	8	C	G	E+	Finland	2006	14	109.25
10	37	9	C	G	E-	Finland	2006	6	84.55
10	37	10	C	A	ME-	Finland	2006	4	235.75
10	37	11	C	S	E+	Finland	2006	13	76.45
10	37	12	C	A	E-	Finland	2006	1	85.25
10	37	13	C	K	E+	Finland	2006	4	68.75
10	38	1	W	K	E-	Finland	2006	5	37.75
10	38	2	W	A	ME-	Finland	2006	43	94.85
10	38	3	W	S	E+	Finland	2006	97	274.9
10	38	4	W	K	E+	Finland	2006	2	25.65
10	38	5	W	G	ME-	Finland	2006	72	147.9
10	38	6	W	A	E-	Finland	2006	6	163.85
10	38	7	W	S	E-	Finland	2006	10	76.25
10	38	8	W	G	E+	Finland	2006	16	158.75
10	38	9	W	K	ME-	Finland	2006	7	129.35
10	38	10	W	S	ME-	Finland	2006	89	184.65
10	38	11	W	A	E+	Finland	2006	60	215.65
10	38	12	W	R	E-	Finland	2006	4	60.45
10	38	13	W	G	E-	Finland	2006	7	63.55
10	39	1	WN	G	E-	Finland	2006	0	172.8
10	39	2	WN	R	E-	Finland	2006	7	74.55
10	39	3	WN	A	E+	Finland	2006	12	331.65
10	39	4	WN	K	E+	Finland	2006	1	53.45
10	39	5	WN	K	ME-	Finland	2006	0	71.65
10	39	6	WN	S	E-	Finland	2006	4	200
10	39	7	WN	S	ME-	Finland	2006	12	400.65
10	39	9	WN	A	E-	Finland	2006	12	347.35
10	39	10	WN	S	E+	Finland	2006	25	126.05
10	39	12	WN	A	ME-	Finland	2006	1	54.55
10	39	13	WN	G	ME-	Finland	2006	1	.
10	40	1	N	A	E-	Finland	2006	7	309.85
10	40	2	N	S	E+	Finland	2006	24	151.15
10	40	4	N	S	ME-	Finland	2006	3	77.35
10	40	5	N	A	ME-	Finland	2006	13	64.85
10	40	6	N	G	E-	Finland	2006	5	125.25
10	40	7	N	A	E+	Finland	2006	1	208.1
10	40	8	N	G	E+	Finland	2006	0	53.95
10	40	9	N	S	E-	Finland	2006	1	130.85
10	40	12	N	K	E-	Finland	2006	0	.
10	40	13	N	K	ME-	Finland	2006	1	89.75
1	1	1	W	A	E+	usa	2005	27	309.368
1	1	2	W	A	E+	usa	2005	59	292.152
1	1	3	W	A	ME-	usa	2005	5	224.008
1	1	4	W	G	E-	usa	2005	1	316.584
1	1	5	W	G	E+	usa	2005	38	586.168
1	1	6	W	G	ME-	usa	2005	16	492.664
1	1	7	W	K	E+	usa	2005	43	341.016
1	1	8	W	K	E+	usa	2005	27	588.952
1	1	9	W	R	E-	usa	2005	72	510.808
1	1	10	W	S	E+	usa	2005	16	146.792
1	1	11	W	S	E-	usa	2005	48	156.792
1	1	12	W	S	ME-	usa	2005	11	204.008
1	2	1	W	A	E+	usa	2005	42	418.232
1	2	2	W	A	E+	usa	2005	32	129.576
1	2	3	W	A	ME-	usa	2005	40	240.296
1	2	4	W	G	E+	usa	2005	37	512.664
1	2	5	W	G	E-	usa	2005	44	361.016
1	2	6	W	G	E+	usa	2005	3	118.648
1	2	7	W	K	E+	usa	2005	35	400.088
1	2	8	W	K	E-	usa	2005	4	150.504
1	2	9	W	R	E-	usa	2005	21	547.096
1	2	10	W	S	E+	usa	2005	27	193.08
1	2	11	W	S	E-	usa	2005	6	307.512
1	2	12	W	S	ME-	usa	2005	0	72.36
1	3	1	WN	A	E+	usa	2005	42	902.04
1	3	2	WN	A	E-	usa	2005	51	262.152
1	3	3	WN	A	E+	usa	2005	5	139.576
1	3	4	WN	G	E+	usa	2005	21	679.672
1	3	5	WN	G	E-	usa	2005	17	389.16
1	3	6	WN	G	ME-	usa	2005	2	288.44
1	3	7	WN	K	E+	usa	2005	73	318.44
1	3	8	WN	K	E-	usa	2005	82	426.376
1	3	9	WN	R	E-	usa	2005	29	465.448
1	3	10	WN	S	E+	usa	2005	31	318.44
1	3	11	WN	S	E-	usa	2005	14	300.296
1	3	12	WN	S	ME-	usa	2005	29	629.672
1	4	1	WN	A	E+	usa	2005	56	315.656
1	4	2	WN	A	E-	usa	2005	39	425.448
1	4	3	WN	A	ME-	usa	2005	26	248.44
1	4	4	WN	G	E+	usa	2005	8	296.584
1	4	5	WN	G	E-	usa	2005	72	342.872
1	4	6	WN	G	ME-	usa	2005	27	316.584
1	4	7	WN	K	E+	usa	2005	63	717.816
1	4	8	WN	K	E-	usa	2005	27	519.056
1	4	9	WN	R	E-	usa	2005	48	554.312
1	4	10	WN	S	E+	usa	2005	53	548.952
1	4	11	WN	S	E-	usa	2005	10	303.8
1	4	12	WN	S	ME-	usa	2005	27	350.088
2	5	1	N	A	E+	usa	2005	33	460.088
2	5	2	N	A	E-	usa	2005	7	331.944
2	5	3	N	A	ME-	usa	2005	8	213.08
2	5	4	N	G	E+	usa	2005	20	259.368
2	5	5	N	G	E-	usa	2005	4	362.872
2	5	6	N	G	ME-	usa	2005	7	239.368
2	5	7	N	K	E+	usa	2005	80	473.592
2	5	8	N	K	E-	usa	2005	45	326.584
2	5	9	N	R	E-	usa	2005	60	487.304
2	5	10	N	S	E+	usa	2005	16	184.008
2	5	11	N	S	E-	usa	2005	12	165.864
2	5	12	N	S	ME-	usa	2005	12	147.72
2	6	1	W	A	E+	usa	2005	16	310.088
2	6	2	W	A	E-	usa	2005	60	192.152
2	6	3	W	A	ME-	usa	2005	9	111.432
2	6	4	W	G	E+	usa	2005	16	174.936
2	6	5	W	G	E-	usa	2005	71	220.296
2	6	6	W	G	ME-	usa	2005	8	164.936
2	6	7	W	K	E+	usa	2005	46	324.728
2	6	8	W	K	E-	usa	2005	23	222.152
2	6	9	W	R	E-	usa	2005	36	229.368
2	6	10	W	S	E+	usa	2005	18	118.648
2	6	11	W	S	E-	usa	2005	16	100.504
2	6	12	W	S	ME-	usa	2005	14	99.576
2	7	1	N	A	E-	usa	2005	42	239.368
2	7	2	N	A	E-	usa	2005	16	193.08
2	7	3	N	A	ME-	usa	2005	43	218.44
2	7	4	N	G	E+	usa	2005	34	229.368
2	7	5	N	G	E-	usa	2005	20	258.44
2	7	6	N	G	ME-	usa	2005	33	256.584
2	7	7	N	K	E+	usa	2005	123	350.088
2	7	8	N	K	E-	usa	2005	75	184.008
2	7	9	N	R	E-	usa	2005	66	354.728
2	7	10	N	S	E+	usa	2005	38	239.368
2	7	11	N	S	E-	usa	2005	11	174.008
2	7	12	N	S	ME-	usa	2005	7	147.72
2	8	1	WN	A	E+	usa	2005	13	237.512
2	8	2	WN	A	E-	usa	2005	65	503.384
2	8	3	WN	A	E+	usa	2005	3	138.648
2	8	4	WN	G	E+	usa	2005	36	431.736
2	8	5	WN	G	E-	usa	2005	11	467.096
2	8	6	WN	G	ME-	usa	2005	22	229.368
2	8	7	WN	K	E+	usa	2005	148	360.088
2	8	8	WN	K	E-	usa	2005	110	498.024
2	8	9	WN	R	E-	usa	2005	23	398.232
2	8	10	WN	S	E+	usa	2005	11	202.152
2	8	11	WN	S	E-	usa	2005	35	294.728
2	8	12	WN	S	ME-	usa	2005	14	267.512
3	9	1	C	A	E+	usa	2005	39	567.096
3	9	2	C	A	E-	usa	2005	15	220.296
3	9	3	C	A	ME-	usa	2005	31	429.16
3	9	4	C	G	E+	usa	2005	8	220.296
3	9	5	C	G	E-	usa	2005	35	210.296
3	9	6	C	G	ME-	usa	2005	57	329.16
3	9	7	C	K	E+	usa	2005	42	454.52
3	9	8	C	K	E+	usa	2005	73	467.304
3	9	9	C	R	E-	usa	2005	21	278.44
3	9	10	C	S	E+	usa	2005	30	362.872
3	9	11	C	S	E+	usa	2005	3	82.36
3	9	12	C	S	ME-	usa	2005	3	222.152
3	10	1	W	A	E+	usa	2005	38	329.368
3	10	2	W	A	E-	usa	2005	37	425.448
3	10	3	W	A	E+	usa	2005	11	379.16
3	10	4	W	G	E+	usa	2005	40	419.16
3	10	5	W	G	E-	usa	2005	25	534.312
3	10	6	W	G	ME-	usa	2005	2	295.656
3	10	7	W	K	E+	usa	2005	61	513.592
3	10	8	W	K	E-	usa	2005	47	535.24
3	10	9	W	R	E-	usa	2005	44	713.176
3	10	10	W	S	E+	usa	2005	27	853.896
3	10	11	W	S	E-	usa	2005	23	351.016
3	10	12	W	S	ME-	usa	2005	13	336.584
3	11	1	C	A	E+	usa	2005	74	296.584
3	11	2	C	A	E-	usa	2005	25	268.44
3	11	3	C	A	ME-	usa	2005	8	297.512
3	11	4	C	G	E-	usa	2005	14	335.656
3	11	5	C	G	E-	usa	2005	10	426.376
3	11	6	C	G	ME-	usa	2005	16	129.576
3	11	7	C	K	E+	usa	2005	93	513.592
3	11	8	C	K	E-	usa	2005	53	261.224
3	11	9	C	R	E-	usa	2005	17	202.152
3	11	10	C	S	E+	usa	2005	48	278.44
3	11	11	C	S	E-	usa	2005	9	186.792
3	11	12	C	S	ME-	usa	2005	14	149.576
3	12	1	W	A	E+	usa	2005	83	306.584
3	12	2	W	A	E-	usa	2005	10	309.368
3	12	3	W	A	ME-	usa	2005	13	264.008
3	12	4	W	G	E+	usa	2005	30	193.08
3	12	5	W	G	E-	usa	2005	8	499.88
3	12	6	W	G	ME-	usa	2005	21	250.296
3	12	7	W	K	E+	usa	2005	46	356.584
3	12	8	W	K	E-	usa	2005	22	465.448
3	12	9	W	R	E-	usa	2005	10	486.376
3	12	10	W	S	E+	usa	2005	22	250.296
3	12	11	W	S	E-	usa	2005	22	289.368
3	12	12	W	S	ME-	usa	2005	3	568.024
4	13	1	WN	A	E+	usa	2005	6	507
4	13	2	WN	A	E-	usa	2005	6	297
4	13	3	WN	A	ME-	usa	2005	10	317
4	13	4	WN	G	E+	usa	2005	33	377
4	13	5	WN	G	E-	usa	2005	43	397
4	13	6	WN	G	ME-	usa	2005	6	297
4	13	7	WN	K	E+	usa	2005	61	757
4	13	8	WN	K	E-	usa	2005	34	417
4	13	9	WN	R	E-	usa	2005	49	737
4	13	10	WN	S	E+	usa	2005	25	557
4	13	11	WN	S	E-	usa	2005	33	507
4	13	12	WN	S	ME-	usa	2005	3	297
4	14	1	N	A	E-	usa	2005	41	457
4	14	2	N	A	E-	usa	2005	33	307
4	14	3	N	A	ME-	usa	2005	41	407
4	14	4	N	G	E+	usa	2005	56	377
4	14	5	N	G	E-	usa	2005	48	357
4	14	6	N	G	ME-	usa	2005	5	197
4	14	7	N	K	E+	usa	2005	87	327
4	14	8	N	K	E-	usa	2005	45	467
4	14	9	N	R	E-	usa	2005	47	367
4	14	10	N	S	E+	usa	2005	57	387
4	14	11	N	S	E-	usa	2005	21	337
4	14	12	N	S	ME-	usa	2005	8	257
4	15	1	C	A	E+	usa	2005	47	257
4	15	2	C	A	E-	usa	2005	36	337
4	15	3	C	A	ME-	usa	2005	11	187
4	15	4	C	G	E+	usa	2005	44	267
4	15	5	C	G	E+	usa	2005	35	227
4	15	6	C	G	ME-	usa	2005	26	257
4	15	7	C	K	E+	usa	2005	228	587
4	15	8	C	K	E-	usa	2005	77	297
4	15	9	C	R	E-	usa	2005	92	457
4	15	10	C	S	E+	usa	2005	63	317
4	15	11	C	S	E+	usa	2005	7	127
4	15	12	C	S	ME-	usa	2005	36	307
4	16	1	W	A	E+	usa	2005	39	507
4	16	2	W	A	E-	usa	2005	18	277
4	16	3	W	A	ME-	usa	2005	49	267
4	16	4	W	G	E+	usa	2005	58	407
4	16	5	W	G	E-	usa	2005	34	357
4	16	6	W	G	ME-	usa	2005	27	157
4	16	7	W	K	E+	usa	2005	67	447
4	16	8	W	K	E-	usa	2005	37	537
4	16	9	W	R	E-	usa	2005	15	397
4	16	10	W	S	E+	usa	2005	69	657
4	16	11	W	S	E-	usa	2005	32	307
4	16	12	W	S	ME-	usa	2005	26	427
5	17	1	W	A	E+	usa	2005	46	237
5	17	2	W	A	E-	usa	2005	23	247
5	17	3	W	A	ME-	usa	2005	5	207
5	17	4	W	G	E+	usa	2005	26	527
5	17	5	W	G	E-	usa	2005	37	347
5	17	6	W	G	ME-	usa	2005	6	237
5	17	7	W	K	E+	usa	2005	110	527
5	17	8	W	K	E-	usa	2005	119	150
5	17	9	W	R	E-	usa	2005	61	477
5	17	10	W	S	E+	usa	2005	48	227
5	17	11	W	S	E-	usa	2005	18	277
5	17	12	W	S	ME-	usa	2005	56	347
5	18	1	WN	A	E+	usa	2005	28	267
5	18	2	WN	A	E-	usa	2005	39	427
5	18	3	WN	A	ME-	usa	2005	22	277
5	18	4	WN	G	E+	usa	2005	51	457
5	18	5	WN	G	E-	usa	2005	7	277
5	18	6	WN	G	ME-	usa	2005	20	347
5	18	7	WN	K	E+	usa	2005	83	477
5	18	8	WN	K	E-	usa	2005	89	380
5	18	9	WN	R	E-	usa	2005	9	187
5	18	10	WN	S	E-	usa	2005	12	187
5	18	11	WN	S	E-	usa	2005	9	257
5	18	12	WN	S	ME-	usa	2005	9	157
5	19	1	N	A	E+	usa	2005	31	427
5	19	2	N	A	E-	usa	2005	11	227
5	19	3	N	A	ME-	usa	2005	15	207
5	19	4	N	G	E+	usa	2005	19	317
5	19	5	N	G	E-	usa	2005	3	167
5	19	6	N	G	ME-	usa	2005	13	217
5	19	7	N	K	E+	usa	2005	3	467
5	19	8	N	K	E-	usa	2005	46	677
5	19	9	N	R	E-	usa	2005	34	287
5	19	10	N	S	E+	usa	2005	25	187
5	19	11	N	S	E-	usa	2005	10	227
5	19	12	N	S	ME-	usa	2005	21	287
5	20	1	WN	A	E+	usa	2005	29	327
5	20	2	WN	A	E-	usa	2005	19	337
5	20	3	WN	A	ME-	usa	2005	31	317
5	20	4	WN	G	E+	usa	2005	20	357
5	20	5	WN	G	E-	usa	2005	33	187
5	20	6	WN	G	ME-	usa	2005	22	467
5	20	7	WN	K	E+	usa	2005	91	387
5	20	8	WN	K	E-	usa	2005	98	747
5	20	9	WN	R	E-	usa	2005	99	527
5	20	10	WN	S	E+	usa	2005	4	237
5	20	11	WN	S	E-	usa	2005	28	337
5	20	12	WN	S	E+	usa	2005	14	157
6	21	1	WN	A	E+	usa	2005	50	577
6	21	2	WN	A	E-	usa	2005	33	507
6	21	3	WN	A	ME-	usa	2005	25	477
6	21	4	WN	G	E-	usa	2005	13	327
6	21	5	WN	G	E-	usa	2005	12	317
6	21	6	WN	G	ME-	usa	2005	16	377
6	21	7	WN	K	E+	usa	2005	50	247
6	21	8	WN	K	E-	usa	2005	39	507
6	21	9	WN	R	E-	usa	2005	17	367
6	21	10	WN	S	E+	usa	2005	48	427
6	21	11	WN	S	E-	usa	2005	27	150
6	21	12	WN	S	ME-	usa	2005	25	227
6	22	1	W	A	E+	usa	2005	56	437
6	22	2	W	A	E-	usa	2005	31	397
6	22	3	W	A	ME-	usa	2005	10	567
6	22	4	W	G	E+	usa	2005	16	327
6	22	5	W	G	E-	usa	2005	14	327
6	22	6	W	G	ME-	usa	2005	19	277
6	22	7	W	K	E+	usa	2005	49	427
6	22	8	W	K	E+	usa	2005	102	240
6	22	9	W	R	E-	usa	2005	34	130
6	22	10	W	S	E+	usa	2005	22	527
6	22	11	W	S	E-	usa	2005	9	377
6	22	12	W	S	ME-	usa	2005	16	477
6	23	1	C	A	E+	usa	2005	41	517
6	23	2	C	A	E-	usa	2005	38	277
6	23	3	C	A	ME-	usa	2005	17	107
6	23	4	C	G	E+	usa	2005	44	467
6	23	5	C	G	E-	usa	2005	125	347
6	23	6	C	G	ME-	usa	2005	11	447
6	23	7	C	K	E+	usa	2005	84	657
6	23	8	C	K	E-	usa	2005	53	227
6	23	9	C	R	E-	usa	2005	83	607
6	23	10	C	S	E+	usa	2005	49	597
6	23	11	C	S	E-	usa	2005	36	227
6	23	12	C	S	E+	usa	2005	1	47
6	24	1	N	A	E-	usa	2005	35	180
6	24	2	N	A	E-	usa	2005	63	407
6	24	3	N	A	ME-	usa	2005	6	167
6	24	4	N	G	E+	usa	2005	30	577
6	24	5	N	G	E-	usa	2005	27	227
6	24	6	N	G	ME-	usa	2005	48	297
6	24	7	N	K	E+	usa	2005	32	487
6	24	8	N	K	E-	usa	2005	61	587
6	24	9	N	R	E-	usa	2005	17	407
6	24	10	N	S	E+	usa	2005	48	287
6	24	11	N	S	E-	usa	2005	20	287
6	24	12	N	S	E+	usa	2005	11	217
7	25	1	N	A	E-	usa	2005	8	267
7	25	2	N	A	E-	usa	2005	41	467
7	25	3	N	A	ME-	usa	2005	40	167
7	25	4	N	G	E+	usa	2005	17	227
7	25	5	N	G	E+	usa	2005	92	547
7	25	6	N	G	ME-	usa	2005	43	267
7	25	7	N	K	E+	usa	2005	71	437
7	25	8	N	K	E-	usa	2005	98	547
7	25	9	N	R	E-	usa	2005	61	507
7	25	10	N	S	E+	usa	2005	18	307
7	25	11	N	S	E-	usa	2005	46	130
7	25	12	N	S	ME-	usa	2005	42	347
7	26	1	N	A	E+	usa	2005	29	197
7	26	2	N	A	E-	usa	2005	16	267
7	26	3	N	A	ME-	usa	2005	35	337
7	26	4	N	G	E+	usa	2005	15	277
7	26	5	N	G	E-	usa	2005	14	217
7	26	6	N	G	ME-	usa	2005	8	197
7	26	7	N	K	E+	usa	2005	42	537
7	26	8	N	K	E-	usa	2005	41	507
7	26	9	N	R	E-	usa	2005	13	297
7	26	10	N	S	E-	usa	2005	11	177
7	26	11	N	S	E-	usa	2005	10	197
7	26	12	N	S	ME-	usa	2005	6	227
7	27	1	WN	A	E+	usa	2005	22	457
7	27	2	WN	A	E-	usa	2005	34	627
7	27	3	WN	A	ME-	usa	2005	18	487
7	27	4	WN	G	E+	usa	2005	6	387
7	27	5	WN	G	E-	usa	2005	37	527
7	27	6	WN	G	E+	usa	2005	20	337
7	27	7	WN	K	E+	usa	2005	67	557
7	27	8	WN	K	E+	usa	2005	17	407
7	27	9	WN	R	E-	usa	2005	13	527
7	27	10	WN	S	E+	usa	2005	29	557
7	27	11	WN	S	E-	usa	2005	17	327
7	27	12	WN	S	ME-	usa	2005	14	507
7	28	1	WN	A	E+	usa	2005	22	417
7	28	2	WN	A	E-	usa	2005	32	317
7	28	3	WN	A	ME-	usa	2005	6	317
7	28	4	WN	G	E+	usa	2005	31	337
7	28	5	WN	G	E-	usa	2005	6	327
7	28	6	WN	G	ME-	usa	2005	26	197
7	28	7	WN	K	E+	usa	2005	111	577
7	28	8	WN	K	E-	usa	2005	14	307
7	28	9	WN	R	E-	usa	2005	29	377
7	28	10	WN	S	E+	usa	2005	29	397
7	28	11	WN	S	E-	usa	2005	3	127
7	28	12	WN	S	ME-	usa	2005	18	227
8	29	1	W	A	E+	usa	2005	21	297
8	29	2	W	A	E-	usa	2005	40	337
8	29	3	W	A	ME-	usa	2005	6	187
8	29	4	W	G	E-	usa	2005	25	287
8	29	5	W	G	E-	usa	2005	14	327
8	29	6	W	G	ME-	usa	2005	32	307
8	29	7	W	K	E+	usa	2005	44	767
8	29	8	W	K	E-	usa	2005	27	707
8	29	9	W	R	E-	usa	2005	65	477
8	29	10	W	S	E+	usa	2005	53	497
8	29	11	W	S	E-	usa	2005	18	357
8	29	12	W	S	ME-	usa	2005	15	277
8	30	1	C	A	E+	usa	2005	23	297
8	30	2	C	A	E-	usa	2005	16	257
8	30	3	C	A	ME-	usa	2005	22	187
8	30	4	C	G	E+	usa	2005	23	267
8	30	5	C	G	E-	usa	2005	30	267
8	30	6	C	G	ME-	usa	2005	17	147
8	30	7	C	K	E+	usa	2005	39	497
8	30	8	C	K	E+	usa	2005	59	147
8	30	9	C	R	E-	usa	2005	18	287
8	30	10	C	S	E+	usa	2005	28	327
8	30	11	C	S	E-	usa	2005	15	227
8	30	12	C	S	ME-	usa	2005	19	257
8	31	1	C	A	E+	usa	2005	50	437
8	31	2	C	A	E-	usa	2005	29	317
8	31	3	C	A	ME-	usa	2005	10	337
8	31	4	C	G	E+	usa	2005	27	517
8	31	5	C	G	E-	usa	2005	30	427
8	31	6	C	G	ME-	usa	2005	50	267
8	31	7	C	K	E+	usa	2005	39	417
8	31	8	C	K	E-	usa	2005	25	467
8	31	9	C	R	E-	usa	2005	32	437
8	31	10	C	S	E+	usa	2005	21	307
8	31	11	C	S	E-	usa	2005	17	187
8	31	12	C	S	ME-	usa	2005	12	177
8	32	1	N	A	E+	usa	2005	61	687
8	32	2	N	A	E+	usa	2005	46	507
8	32	3	N	A	ME-	usa	2005	25	297
8	32	4	N	G	E+	usa	2005	7	327
8	32	5	N	G	E-	usa	2005	18	427
8	32	6	N	G	ME-	usa	2005	12	377
8	32	7	N	K	E+	usa	2005	45	447
8	32	8	N	K	E-	usa	2005	64	387
8	32	9	N	R	E-	usa	2005	27	187
8	32	10	N	S	E+	usa	2005	33	257
8	32	11	N	S	E-	usa	2005	24	287
8	32	12	N	S	ME-	usa	2005	10	507
9	33	1	N	A	E+	usa	2005	7	207
9	33	2	N	A	E-	usa	2005	4	127
9	33	3	N	A	ME-	usa	2005	25	427
9	33	4	N	G	E+	usa	2005	31	497
9	33	5	N	G	E+	usa	2005	9	217
9	33	6	N	G	ME-	usa	2005	21	237
9	33	7	N	K	E+	usa	2005	84	337
9	33	8	N	K	E-	usa	2005	66	457
9	33	9	N	R	E-	usa	2005	16	137
9	33	10	N	S	E+	usa	2005	15	207
9	33	11	N	S	E-	usa	2005	4	177
9	33	12	N	S	ME-	usa	2005	17	247
9	34	1	C	A	E+	usa	2005	7	267
9	34	2	C	A	E-	usa	2005	12	197
9	34	3	C	A	ME-	usa	2005	22	217
9	34	4	C	G	E+	usa	2005	27	447
9	34	5	C	G	E-	usa	2005	16	117
9	34	6	C	G	ME-	usa	2005	54	477
9	34	7	C	K	E+	usa	2005	125	477
9	34	8	C	K	E-	usa	2005	8	327
9	34	9	C	R	E-	usa	2005	15	577
9	34	10	C	S	E+	usa	2005	4	137
9	34	11	C	S	E-	usa	2005	32	357
9	34	12	C	S	E+	usa	2005	5	117
9	35	1	WN	A	E+	usa	2005	27	537
9	35	2	WN	A	E-	usa	2005	8	357
9	35	3	WN	A	ME-	usa	2005	30	477
9	35	4	WN	G	E+	usa	2005	37	417
9	35	5	WN	G	E-	usa	2005	18	867
9	35	6	WN	G	ME-	usa	2005	109	457
9	35	7	WN	K	E+	usa	2005	91	537
9	35	8	WN	K	E-	usa	2005	95	367
9	35	9	WN	R	E-	usa	2005	7	447
9	35	10	WN	S	E+	usa	2005	18	327
9	35	11	WN	S	E-	usa	2005	13	437
9	35	12	WN	S	ME-	usa	2005	17	527
9	36	1	W	A	E+	usa	2005	25	577
9	36	2	W	A	E-	usa	2005	11	277
9	36	3	W	A	ME-	usa	2005	12	397
9	36	4	W	G	E+	usa	2005	7	347
9	36	5	W	G	E+	usa	2005	32	987
9	36	6	W	G	ME-	usa	2005	46	327
9	36	7	W	K	E+	usa	2005	67	647
9	36	8	W	K	E-	usa	2005	16	387
9	36	9	W	R	E-	usa	2005	16	127
9	36	10	W	S	E+	usa	2005	12	437
9	36	11	W	S	E-	usa	2005	9	267
9	36	12	W	S	ME-	usa	2005	7	397
10	37	1	C	A	E+	usa	2005	42	487
10	37	2	C	A	E-	usa	2005	3	267
10	37	3	C	A	ME-	usa	2005	72	397
10	37	4	C	G	E+	usa	2005	35	267
10	37	5	C	G	E-	usa	2005	48	247
10	37	6	C	G	ME-	usa	2005	27	387
10	37	7	C	K	E+	usa	2005	134	697
10	37	8	C	K	E-	usa	2005	100	477
10	37	9	C	R	E-	usa	2005	61	527
10	37	10	C	S	E+	usa	2005	56	487
10	37	11	C	S	E-	usa	2005	32	287
10	37	12	C	S	ME-	usa	2005	25	467
10	38	1	C	A	E+	usa	2005	35	467
10	38	2	C	A	E-	usa	2005	17	427
10	38	3	C	A	ME-	usa	2005	39	477
10	38	4	C	G	E+	usa	2005	13	237
10	38	5	C	G	E-	usa	2005	46	447
10	38	6	C	G	ME-	usa	2005	31	457
10	38	7	C	K	E+	usa	2005	116	767
10	38	8	C	K	E+	usa	2005	99	277
10	38	9	C	R	E-	usa	2005	63	397
10	38	10	C	S	E+	usa	2005	25	337
10	38	11	C	S	E-	usa	2005	26	277
10	38	12	C	S	ME-	usa	2005	34	557
10	39	1	N	A	E+	usa	2005	57	407
10	39	2	N	A	E-	usa	2005	15	387
10	39	3	N	A	ME-	usa	2005	35	337
10	39	4	N	G	E+	usa	2005	69	467
10	39	5	N	G	E-	usa	2005	21	437
10	39	6	N	G	ME-	usa	2005	0	217
10	39	7	N	K	E+	usa	2005	46	357
10	39	8	N	K	E-	usa	2005	18	267
10	39	9	N	R	E-	usa	2005	80	417
10	39	10	N	S	E+	usa	2005	4	217
10	39	11	N	S	E-	usa	2005	4	217
10	39	12	N	S	ME-	usa	2005	9	257
10	40	1	C	A	E-	usa	2005	26	427
10	40	2	C	A	E-	usa	2005	17	297
10	40	3	C	A	ME-	usa	2005	12	387
10	40	4	C	G	E+	usa	2005	50	377
10	40	5	C	G	E+	usa	2005	96	537
10	40	6	C	G	ME-	usa	2005	14	60
10	40	7	C	K	E+	usa	2005	51	477
10	40	8	C	K	E-	usa	2005	25	497
10	40	9	C	R	E-	usa	2005	51	317
10	40	10	C	S	E+	usa	2005	32	237
10	40	11	C	S	E-	usa	2005	24	297
10	40	12	C	S	ME-	usa	2005	17	297
1	1	1	W	A	E+	usa	2006	53	840
1	1	2	W	A	E+	usa	2006	118	880
1	1	3	W	A	ME-	usa	2006	42	520
1	1	4	W	G	E-	usa	2006	10	580
1	1	5	W	G	E+	usa	2006	68	900
1	1	6	W	G	ME-	usa	2006	69	1000
1	1	7	W	K	E+	usa	2006	88	660
1	1	8	W	K	E+	usa	2006	84	900
1	1	9	W	R	E-	usa	2006	84	520
1	1	10	W	S	E+	usa	2006	7	560
1	1	11	W	S	E-	usa	2006	60	700
1	1	12	W	S	ME-	usa	2006	34	280
1	2	1	W	A	E+	usa	2006	68	680
1	2	2	W	A	E+	usa	2006	28	260
1	2	3	W	A	ME-	usa	2006	168	800
1	2	4	W	G	E+	usa	2006	17	1120
1	2	5	W	G	E-	usa	2006	.	380
1	2	6	W	G	E+	usa	2006	10	280
1	2	7	W	K	E+	usa	2006	174	420
1	2	8	W	K	E-	usa	2006	74	300
1	2	9	W	R	E-	usa	2006	91	740
1	2	10	W	S	E+	usa	2006	17	200
1	2	11	W	S	E-	usa	2006	64	620
1	2	12	W	S	ME-	usa	2006	7	160
1	3	1	WN	A	E+	usa	2006	54	1020
1	3	2	WN	A	E-	usa	2006	65	560
1	3	3	WN	A	E+	usa	2006	70	2000
1	3	4	WN	G	E+	usa	2006	6	1200
1	3	6	WN	G	ME-	usa	2006	45	1100
1	3	7	WN	K	E+	usa	2006	161	900
1	3	8	WN	K	E-	usa	2006	90	700
1	3	9	WN	R	E-	usa	2006	179	980
1	3	10	WN	S	E+	usa	2006	120	940
1	3	11	WN	S	E-	usa	2006	110	920
1	3	12	WN	S	ME-	usa	2006	61	420
1	4	1	WN	A	E+	usa	2006	120	1080
1	4	2	WN	A	E-	usa	2006	90	740
1	4	3	WN	A	ME-	usa	2006	55	540
1	4	4	WN	G	E+	usa	2006	20	460
1	4	5	WN	G	E-	usa	2006	40	700
1	4	6	WN	G	ME-	usa	2006	65	900
1	4	7	WN	K	E+	usa	2006	65	1160
1	4	8	WN	K	E-	usa	2006	120	920
1	4	9	WN	R	E-	usa	2006	78	480
1	4	10	WN	S	E+	usa	2006	100	1120
1	4	11	WN	S	E-	usa	2006	20	800
1	4	12	WN	S	ME-	usa	2006	84	520
2	5	1	N	A	E+	usa	2006	89	720
2	5	2	N	A	E-	usa	2006	37	400
2	5	3	N	A	ME-	usa	2006	48	.
2	5	4	N	G	E+	usa	2006	14	660
2	5	5	N	G	E-	usa	2006	48	400
2	5	6	N	G	ME-	usa	2006	31	780
2	5	7	N	K	E+	usa	2006	134	780
2	5	8	N	K	E-	usa	2006	141	540
2	5	9	N	R	E-	usa	2006	73	420
2	5	10	N	S	E+	usa	2006	23	400
2	5	11	N	S	E-	usa	2006	18	420
2	5	12	N	S	ME-	usa	2006	5	580
2	6	1	W	A	E+	usa	2006	11	260
2	6	2	W	A	E-	usa	2006	28	80
2	6	3	W	A	ME-	usa	2006	15	100
2	6	4	W	G	E+	usa	2006	5	40
2	6	5	W	G	E-	usa	2006	.	340
2	6	6	W	G	ME-	usa	2006	39	240
2	6	7	W	K	E+	usa	2006	171	320
2	6	8	W	K	E-	usa	2006	106	100
2	6	9	W	R	E-	usa	2006	50	60
2	6	10	W	S	E+	usa	2006	46	40
2	6	11	W	S	E-	usa	2006	10	60
2	6	12	W	S	ME-	usa	2006	.	340
2	7	1	N	A	E-	usa	2006	55	140
2	7	2	N	A	E-	usa	2006	62	240
2	7	3	N	A	ME-	usa	2006	.	120
2	7	4	N	G	E+	usa	2006	17	400
2	7	5	N	G	E-	usa	2006	93	200
2	7	6	N	G	ME-	usa	2006	118	220
2	7	7	N	K	E+	usa	2006	52	240
2	7	8	N	K	E-	usa	2006	43	260
2	7	9	N	R	E-	usa	2006	202	280
2	7	10	N	S	E+	usa	2006	79	320
2	7	11	N	S	E-	usa	2006	68	180
2	7	12	N	S	ME-	usa	2006	26	240
2	8	1	WN	A	E+	usa	2006	25	560
2	8	2	WN	A	E-	usa	2006	63	180
2	8	3	WN	A	E+	usa	2006	15	740
2	8	4	WN	G	E+	usa	2006	86	880
2	8	5	WN	G	E-	usa	2006	11	560
2	8	6	WN	G	ME-	usa	2006	18	320
2	8	7	WN	K	E+	usa	2006	138	600
2	8	8	WN	K	E-	usa	2006	119	600
2	8	9	WN	R	E-	usa	2006	73	420
2	8	10	WN	S	E+	usa	2006	15	520
2	8	11	WN	S	E-	usa	2006	57	440
2	8	12	WN	S	ME-	usa	2006	73	260
3	9	1	C	A	E+	usa	2006	43	640
3	9	2	C	A	E-	usa	2006	65	200
3	9	3	C	A	ME-	usa	2006	48	460
3	9	4	C	G	E+	usa	2006	4	240
3	9	5	C	G	E-	usa	2006	.	180
3	9	6	C	G	ME-	usa	2006	98	380
3	9	7	C	K	E+	usa	2006	90	300
3	9	8	C	K	E+	usa	2006	133	180
3	9	9	C	R	E-	usa	2006	81	340
3	9	10	C	S	E+	usa	2006	137	440
3	9	11	C	S	E+	usa	2006	19	80
3	9	12	C	S	ME-	usa	2006	25	180
3	10	1	W	A	E+	usa	2006	83	820
3	10	2	W	A	E-	usa	2006	57	180
3	10	3	W	A	E+	usa	2006	19	580
3	10	4	W	G	E+	usa	2006	21	620
3	10	5	W	G	E-	usa	2006	42	380
3	10	6	W	G	ME-	usa	2006	20	300
3	10	7	W	K	E+	usa	2006	115	500
3	10	8	W	K	E-	usa	2006	135	220
3	10	9	W	R	E-	usa	2006	136	620
3	10	10	W	S	E+	usa	2006	7	480
3	10	11	W	S	E-	usa	2006	72	180
3	10	12	W	S	ME-	usa	2006	40	820
3	11	1	C	A	E+	usa	2006	93	220
3	11	2	C	A	E-	usa	2006	87	580
3	11	3	C	A	ME-	usa	2006	34	360
3	11	4	C	G	E-	usa	2006	22	320
3	11	5	C	G	E-	usa	2006	42	600
3	11	6	C	G	ME-	usa	2006	.	80
3	11	7	C	K	E+	usa	2006	135	640
3	11	8	C	K	E-	usa	2006	52	220
3	11	9	C	R	E-	usa	2006	18	140
3	11	10	C	S	E+	usa	2006	48	300
3	11	11	C	S	E-	usa	2006	54	320
3	11	12	C	S	ME-	usa	2006	41	640
3	12	1	W	A	E+	usa	2006	133	840
3	12	2	W	A	E-	usa	2006	58	440
3	12	3	W	A	ME-	usa	2006	109	440
3	12	4	W	G	E+	usa	2006	2	580
3	12	5	W	G	E-	usa	2006	32	730
3	12	6	W	G	ME-	usa	2006	7	760
3	12	7	W	K	E+	usa	2006	102	460
3	12	8	W	K	E-	usa	2006	117	840
3	12	9	W	R	E-	usa	2006	114	500
3	12	10	W	S	E+	usa	2006	9	940
3	12	11	W	S	E-	usa	2006	57	60
3	12	12	W	S	ME-	usa	2006	108	320
4	13	1	WN	A	E+	usa	2006	112	1460
4	13	2	WN	A	E-	usa	2006	16	200
4	13	3	WN	A	ME-	usa	2006	154	780
4	13	4	WN	G	E+	usa	2006	23	720
4	13	5	WN	G	E-	usa	2006	129	780
4	13	6	WN	G	ME-	usa	2006	99	420
4	13	7	WN	K	E+	usa	2006	92	660
4	13	8	WN	K	E-	usa	2006	125	900
4	13	9	WN	R	E-	usa	2006	154	740
4	13	10	WN	S	E+	usa	2006	11	1020
4	13	11	WN	S	E-	usa	2006	124	900
4	13	12	WN	S	ME-	usa	2006	87	580
4	14	1	N	A	E-	usa	2006	32	280
4	14	2	N	A	E-	usa	2006	69	580
4	14	3	N	A	ME-	usa	2006	84	380
4	14	4	N	G	E+	usa	2006	138	640
4	14	5	N	G	E-	usa	2006	18	230
4	14	6	N	G	ME-	usa	2006	.	320
4	14	7	N	K	E+	usa	2006	111	600
4	14	8	N	K	E-	usa	2006	73	300
4	14	9	N	R	E-	usa	2006	123	230
4	14	10	N	S	E+	usa	2006	116	940
4	14	11	N	S	E-	usa	2006	86	720
4	14	12	N	S	ME-	usa	2006	8	380
4	15	1	C	A	E+	usa	2006	36	40
4	15	2	C	A	E-	usa	2006	29	140
4	15	3	C	A	ME-	usa	2006	62	180
4	15	4	C	G	E+	usa	2006	72	180
4	15	5	C	G	E+	usa	2006	115	240
4	15	6	C	G	ME-	usa	2006	31	400
4	15	7	C	K	E+	usa	2006	236	280
4	15	8	C	K	E-	usa	2006	114	320
4	15	9	C	R	E-	usa	2006	116	80
4	15	10	C	S	E+	usa	2006	92	180
4	15	11	C	S	E+	usa	2006	21	500
4	15	12	C	S	ME-	usa	2006	71	280
4	16	1	W	A	E+	usa	2006	104	620
4	16	2	W	A	E-	usa	2006	17	400
4	16	3	W	A	ME-	usa	2006	.	200
4	16	4	W	G	E+	usa	2006	52	780
4	16	5	W	G	E-	usa	2006	68	360
4	16	6	W	G	ME-	usa	2006	5	420
4	16	7	W	K	E+	usa	2006	149	200
4	16	8	W	K	E-	usa	2006	90	640
4	16	9	W	R	E-	usa	2006	95	200
4	16	10	W	S	E+	usa	2006	96	600
4	16	11	W	S	E-	usa	2006	81	340
4	16	12	W	S	ME-	usa	2006	51	440
5	17	1	W	A	E+	usa	2006	38	240
5	17	2	W	A	E-	usa	2006	11	260
5	17	3	W	A	ME-	usa	2006	55	220
5	17	4	W	G	E+	usa	2006	80	600
5	17	5	W	G	E-	usa	2006	32	160
5	17	6	W	G	ME-	usa	2006	16	320
5	17	7	W	K	E+	usa	2006	110	280
5	17	8	W	K	E-	usa	2006	74	140
5	17	9	W	R	E-	usa	2006	71	180
5	17	10	W	S	E+	usa	2006	32	160
5	17	11	W	S	E-	usa	2006	41	340
5	17	12	W	S	ME-	usa	2006	19	260
5	18	1	WN	A	E+	usa	2006	71	660
5	18	2	WN	A	E-	usa	2006	96	580
5	18	3	WN	A	ME-	usa	2006	90	400
5	18	4	WN	G	E+	usa	2006	158	830
5	18	5	WN	G	E-	usa	2006	26	400
5	18	6	WN	G	ME-	usa	2006	6	540
5	18	7	WN	K	E+	usa	2006	195	660
5	18	8	WN	K	E-	usa	2006	165	1040
5	18	9	WN	R	E-	usa	2006	76	400
5	18	10	WN	S	E-	usa	2006	32	440
5	18	11	WN	S	E-	usa	2006	59	320
5	18	12	WN	S	ME-	usa	2006	4	360
5	19	1	N	A	E+	usa	2006	114	940
5	19	2	N	A	E-	usa	2006	53	300
5	19	3	N	A	ME-	usa	2006	33	340
5	19	4	N	G	E+	usa	2006	62	340
5	19	5	N	G	E-	usa	2006	37	600
5	19	6	N	G	ME-	usa	2006	27	360
5	19	7	N	K	E+	usa	2006	142	720
5	19	8	N	K	E-	usa	2006	240	820
5	19	9	N	R	E-	usa	2006	28	280
5	19	10	N	S	E+	usa	2006	85	280
5	19	11	N	S	E-	usa	2006	27	340
5	19	12	N	S	ME-	usa	2006	71	440
5	20	1	WN	A	E+	usa	2006	181	520
5	20	2	WN	A	E-	usa	2006	82	400
5	20	3	WN	A	ME-	usa	2006	93	380
5	20	4	WN	G	E+	usa	2006	6	620
5	20	5	WN	G	E-	usa	2006	43	1020
5	20	6	WN	G	ME-	usa	2006	.	620
5	20	7	WN	K	E+	usa	2006	183	620
5	20	8	WN	K	E-	usa	2006	.	760
5	20	9	WN	R	E-	usa	2006	168	420
5	20	10	WN	S	E+	usa	2006	.	380
5	20	11	WN	S	E-	usa	2006	111	780
5	20	12	WN	S	E+	usa	2006	17	840
6	21	1	WN	A	E+	usa	2006	85	540
6	21	2	WN	A	E-	usa	2006	55	660
6	21	3	WN	A	ME-	usa	2006	91	640
6	21	4	WN	G	E-	usa	2006	9	240
6	21	5	WN	G	E-	usa	2006	40	720
6	21	6	WN	G	ME-	usa	2006	65	620
6	21	7	WN	K	E+	usa	2006	83	300
6	21	8	WN	K	E-	usa	2006	153	640
6	21	9	WN	R	E-	usa	2006	120	1220
6	21	10	WN	S	E+	usa	2006	70	640
6	21	11	WN	S	E-	usa	2006	115	880
6	21	12	WN	S	ME-	usa	2006	40	400
6	22	1	W	A	E+	usa	2006	282	540
6	22	2	W	A	E-	usa	2006	84	540
6	22	3	W	A	ME-	usa	2006	31	780
6	22	4	W	G	E+	usa	2006	19	700
6	22	5	W	G	E-	usa	2006	55	420
6	22	6	W	G	ME-	usa	2006	20	140
6	22	7	W	K	E+	usa	2006	95	620
6	22	8	W	K	E+	usa	2006	155	700
6	22	9	W	R	E-	usa	2006	170	380
6	22	10	W	S	E+	usa	2006	35	800
6	22	11	W	S	E-	usa	2006	46	520
6	22	12	W	S	ME-	usa	2006	59	760
6	23	1	C	A	E+	usa	2006	63	680
6	23	2	C	A	E-	usa	2006	68	240
6	23	3	C	A	ME-	usa	2006	47	160
6	23	4	C	G	E+	usa	2006	45	620
6	23	5	C	G	E-	usa	2006	69	520
6	23	6	C	G	ME-	usa	2006	15	320
6	23	7	C	K	E+	usa	2006	116	960
6	23	8	C	K	E-	usa	2006	102	140
6	23	9	C	R	E-	usa	2006	136	740
6	23	10	C	S	E+	usa	2006	69	920
6	23	11	C	S	E-	usa	2006	55	240
6	23	12	C	S	E+	usa	2006	1	80
6	24	1	N	A	E-	usa	2006	108	1020
6	24	2	N	A	E-	usa	2006	61	840
6	24	3	N	A	ME-	usa	2006	33	700
6	24	4	N	G	E+	usa	2006	77	880
6	24	5	N	G	E-	usa	2006	22	300
6	24	6	N	G	ME-	usa	2006	11	280
6	24	7	N	K	E+	usa	2006	138	500
6	24	8	N	K	E-	usa	2006	153	540
6	24	9	N	R	E-	usa	2006	143	420
6	24	10	N	S	E+	usa	2006	20	300
6	24	11	N	S	E-	usa	2006	58	500
6	24	12	N	S	E+	usa	2006	17	660
7	25	1	N	A	E-	usa	2006	34	400
7	25	2	N	A	E-	usa	2006	34	440
7	25	3	N	A	ME-	usa	2006	58	520
7	25	4	N	G	E+	usa	2006	156	560
7	25	5	N	G	E+	usa	2006	97	700
7	25	6	N	G	ME-	usa	2006	43	460
7	25	7	N	K	E+	usa	2006	193	600
7	25	8	N	K	E-	usa	2006	153	600
7	25	9	N	R	E-	usa	2006	84	700
7	25	10	N	S	E+	usa	2006	103	780
7	25	11	N	S	E-	usa	2006	61	460
7	25	12	N	S	ME-	usa	2006	43	300
7	26	1	N	A	E+	usa	2006	60	440
7	26	2	N	A	E-	usa	2006	32	840
7	26	3	N	A	ME-	usa	2006	88	620
7	26	4	N	G	E+	usa	2006	.	420
7	26	5	N	G	E-	usa	2006	102	840
7	26	6	N	G	ME-	usa	2006	37	260
7	26	7	N	K	E+	usa	2006	132	620
7	26	8	N	K	E-	usa	2006	196	360
7	26	9	N	R	E-	usa	2006	79	500
7	26	10	N	S	E-	usa	2006	27	240
7	26	11	N	S	E-	usa	2006	53	700
7	26	12	N	S	ME-	usa	2006	17	600
7	27	1	WN	A	E+	usa	2006	80	920
7	27	2	WN	A	E-	usa	2006	98	700
7	27	3	WN	A	ME-	usa	2006	70	580
7	27	4	WN	G	E+	usa	2006	.	660
7	27	5	WN	G	E-	usa	2006	122	700
7	27	6	WN	G	E+	usa	2006	59	780
7	27	7	WN	K	E+	usa	2006	212	680
7	27	8	WN	K	E+	usa	2006	14	760
7	27	9	WN	R	E-	usa	2006	127	920
7	27	10	WN	S	E+	usa	2006	30	600
7	27	11	WN	S	E-	usa	2006	15	480
7	27	12	WN	S	ME-	usa	2006	121	1480
7	28	1	WN	A	E+	usa	2006	56	680
7	28	2	WN	A	E-	usa	2006	67	720
7	28	3	WN	A	ME-	usa	2006	7	520
7	28	4	WN	G	E+	usa	2006	35	80
7	28	5	WN	G	E-	usa	2006	67	660
7	28	6	WN	G	ME-	usa	2006	34	440
7	28	7	WN	K	E+	usa	2006	108	940
7	28	8	WN	K	E-	usa	2006	74	620
7	28	9	WN	R	E-	usa	2006	137	920
7	28	10	WN	S	E+	usa	2006	115	840
7	28	11	WN	S	E-	usa	2006	21	420
7	28	12	WN	S	ME-	usa	2006	37	860
8	29	1	W	A	E+	usa	2006	30	660
8	29	2	W	A	E-	usa	2006	41	120
8	29	3	W	A	ME-	usa	2006	3	40
8	29	4	W	G	E-	usa	2006	10	180
8	29	5	W	G	E-	usa	2006	4	120
8	29	6	W	G	ME-	usa	2006	.	180
8	29	7	W	K	E+	usa	2006	117	1300
8	29	8	W	K	E-	usa	2006	67	120
8	29	9	W	R	E-	usa	2006	99	60
8	29	10	W	S	E+	usa	2006	121	380
8	29	11	W	S	E-	usa	2006	67	400
8	29	12	W	S	ME-	usa	2006	60	340
8	30	1	C	A	E+	usa	2006	66	460
8	30	2	C	A	E-	usa	2006	26	360
8	30	3	C	A	ME-	usa	2006	32	220
8	30	4	C	G	E+	usa	2006	34	.
8	30	5	C	G	E-	usa	2006	22	60
8	30	6	C	G	ME-	usa	2006	18	60
8	30	7	C	K	E+	usa	2006	84	360
8	30	8	C	K	E+	usa	2006	69	300
8	30	9	C	R	E-	usa	2006	47	220
8	30	10	C	S	E+	usa	2006	20	600
8	30	11	C	S	E-	usa	2006	67	160
8	30	12	C	S	ME-	usa	2006	.	260
8	31	1	C	A	E+	usa	2006	84	460
8	31	2	C	A	E-	usa	2006	36	220
8	31	3	C	A	ME-	usa	2006	23	300
8	31	4	C	G	E+	usa	2006	46	440
8	31	5	C	G	E-	usa	2006	43	160
8	31	6	C	G	ME-	usa	2006	29	160
8	31	7	C	K	E+	usa	2006	25	280
8	31	8	C	K	E-	usa	2006	93	520
8	31	9	C	R	E-	usa	2006	84	180
8	31	10	C	S	E+	usa	2006	73	360
8	31	11	C	S	E-	usa	2006	11	180
8	31	12	C	S	ME-	usa	2006	54	100
8	32	1	N	A	E+	usa	2006	23	680
8	32	2	N	A	E+	usa	2006	55	620
8	32	3	N	A	ME-	usa	2006	61	300
8	32	4	N	G	E+	usa	2006	1	420
8	32	5	N	G	E-	usa	2006	110	480
8	32	6	N	G	ME-	usa	2006	7	540
8	32	7	N	K	E+	usa	2006	137	300
8	32	8	N	K	E-	usa	2006	158	660
8	32	9	N	R	E-	usa	2006	84	380
8	32	10	N	S	E+	usa	2006	19	340
8	32	11	N	S	E-	usa	2006	106	860
8	32	12	N	S	ME-	usa	2006	17	320
9	33	1	N	A	E+	usa	2006	.	680
9	33	2	N	A	E-	usa	2006	34	360
9	33	3	N	A	ME-	usa	2006	46	260
9	33	4	N	G	E+	usa	2006	42	660
9	33	5	N	G	E+	usa	2006	18	200
9	33	6	N	G	ME-	usa	2006	25	680
9	33	7	N	K	E+	usa	2006	118	740
9	33	8	N	K	E-	usa	2006	130	320
9	33	9	N	R	E-	usa	2006	62	560
9	33	10	N	S	E+	usa	2006	45	280
9	33	11	N	S	E-	usa	2006	25	320
9	33	12	N	S	ME-	usa	2006	8	660
9	34	1	C	A	E+	usa	2006	72	460
9	34	2	C	A	E-	usa	2006	14	280
9	34	3	C	A	ME-	usa	2006	13	300
9	34	4	C	G	E+	usa	2006	90	600
9	34	5	C	G	E-	usa	2006	6	360
9	34	6	C	G	ME-	usa	2006	60	440
9	34	7	C	K	E+	usa	2006	115	540
9	34	8	C	K	E-	usa	2006	74	240
9	34	9	C	R	E-	usa	2006	108	340
9	34	10	C	S	E+	usa	2006	56	420
9	34	11	C	S	E-	usa	2006	15	300
9	34	12	C	S	E+	usa	2006	4	420
9	35	1	WN	A	E+	usa	2006	17	1120
9	35	2	WN	A	E-	usa	2006	47	820
9	35	3	WN	A	ME-	usa	2006	14	660
9	35	4	WN	G	E+	usa	2006	59	1020
9	35	5	WN	G	E-	usa	2006	11	760
9	35	6	WN	G	ME-	usa	2006	172	660
9	35	7	WN	K	E+	usa	2006	158	360
9	35	8	WN	K	E-	usa	2006	133	730
9	35	9	WN	R	E-	usa	2006	97	900
9	35	10	WN	S	E+	usa	2006	57	700
9	35	11	WN	S	E-	usa	2006	55	600
9	35	12	WN	S	ME-	usa	2006	27	800
9	36	1	W	A	E+	usa	2006	22	890
9	36	2	W	A	E-	usa	2006	21	740
9	36	3	W	A	ME-	usa	2006	68	540
9	36	4	W	G	E+	usa	2006	.	200
9	36	5	W	G	E+	usa	2006	33	920
9	36	6	W	G	ME-	usa	2006	14	520
9	36	7	W	K	E+	usa	2006	112	840
9	36	8	W	K	E-	usa	2006	.	40
9	36	9	W	R	E-	usa	2006	39	560
9	36	10	W	S	E+	usa	2006	.	460
9	36	11	W	S	E-	usa	2006	62	440
9	36	12	W	S	ME-	usa	2006	.	380
10	37	1	C	A	E+	usa	2006	54	800
10	37	2	C	A	E-	usa	2006	28	300
10	37	3	C	A	ME-	usa	2006	75	520
10	37	4	C	G	E+	usa	2006	47	180
10	37	5	C	G	E-	usa	2006	87	140
10	37	6	C	G	ME-	usa	2006	11	600
10	37	7	C	K	E+	usa	2006	137	540
10	37	8	C	K	E-	usa	2006	125	520
10	37	9	C	R	E-	usa	2006	63	500
10	37	10	C	S	E+	usa	2006	113	780
10	37	11	C	S	E-	usa	2006	32	240
10	37	12	C	S	ME-	usa	2006	32	640
10	38	1	C	A	E+	usa	2006	83	340
10	38	2	C	A	E-	usa	2006	53	480
10	38	3	C	A	ME-	usa	2006	43	240
10	38	4	C	G	E+	usa	2006	31	420
10	38	5	C	G	E-	usa	2006	37	540
10	38	6	C	G	ME-	usa	2006	62	200
10	38	7	C	K	E+	usa	2006	174	760
10	38	8	C	K	E+	usa	2006	91	160
10	38	9	C	R	E-	usa	2006	77	280
10	38	10	C	S	E+	usa	2006	4	440
10	38	11	C	S	E-	usa	2006	46	220
10	38	12	C	S	ME-	usa	2006	42	400
10	39	1	N	A	E+	usa	2006	104	680
10	39	2	N	A	E-	usa	2006	24	400
10	39	3	N	A	ME-	usa	2006	69	400
10	39	4	N	G	E+	usa	2006	184	360
10	39	5	N	G	E-	usa	2006	3	1020
10	39	6	N	G	ME-	usa	2006	.	340
10	39	7	N	K	E+	usa	2006	122	120
10	39	8	N	K	E-	usa	2006	87	500
10	39	9	N	R	E-	usa	2006	154	640
10	39	10	N	S	E+	usa	2006	33	360
10	39	11	N	S	E-	usa	2006	78	320
10	39	12	N	S	ME-	usa	2006	.	440
10	40	1	C	A	E-	usa	2006	63	380
10	40	2	C	A	E-	usa	2006	43	220
10	40	3	C	A	ME-	usa	2006	6	180
10	40	4	C	G	E+	usa	2006	97	240
10	40	5	C	G	E+	usa	2006	175	720
10	40	6	C	G	ME-	usa	2006	.	360
10	40	7	C	K	E+	usa	2006	175	540
10	40	8	C	K	E-	usa	2006	163	480
10	40	9	C	R	E-	usa	2006	92	200
10	40	10	C	S	E+	usa	2006	18	80
10	40	11	C	S	E-	usa	2006	105	220
10	40	12	C	S	ME-	usa	2006	57	220
